# Supplementary material for: Building machine learning prediction models for well-being using predictors from the exposome and genome in a population cohort
Source: Nat Ment Health. 2024 Aug 14;2(10):1217–30. doi: 10.1038/s44220-024-00294-2 (PMC11511667; doi:10.1038/s44220-024-00294-2)
Supplement: Supplementary file 3 — Supplementary Tables 1–10. [file 44220_2024_294_MOESM3_ESM.xlsx]

## Sheet: Table S1A
Table S1A. All features.
Data modality	Variable	Domain (general exposome)	Included after pre-processing
Specific exposome	sex		X
Specific exposome	age8		X
Specific exposome	sibs8		X
Specific exposome	nzus8		X
Specific exposome	nbrr8
Specific exposome	hlzzv8
Specific exposome	hlbzv8
Specific exposome	hlzzm8
Specific exposome	hlbzm8
Specific exposome	nbzus8
Specific exposome	nbbrr8
Specific exposome	zkind8
Specific exposome	nbknd8		X
Specific exposome	nnknd8
Specific exposome	nkndth8		X
Specific exposome	mnlfth8
Specific exposome	mxlfth8
Specific exposome	kleink8
Specific exposome	nkleink8
Specific exposome	sk1_8
Specific exposome	sttk1_8
Specific exposome	brsvk1_8
Specific exposome	sk2_8
Specific exposome	sttk2_8
Specific exposome	brsvk2_8
Specific exposome	sk3_8
Specific exposome	sttk3_8
Specific exposome	brsvk3_8
Specific exposome	lvnva8
Specific exposome	lvnmo8
Specific exposome	oudva8
Specific exposome	oudmo8
Specific exposome	prtjr8
Specific exposome	prtmd8
Specific exposome	psexe8
Specific exposome	eerdrel8
Specific exposome	schdng8
Specific exposome	weduw8
Specific exposome	andrsrl8
Specific exposome	gznd8		X
Specific exposome	lengt8		X
Specific exposome	gwcht8		X
Specific exposome	hggwcht8		X
Specific exposome	dieet8		X
Specific exposome	gwangst8		X
Specific exposome	eetsnel8		X
Specific exposome	eetvol8		X
Specific exposome	aller8
Specific exposome	mdall8
Specific exposome	astma8
Specific exposome	mdast8
Specific exposome	migr8
Specific exposome	mdmigr8
Specific exposome	epilp8
Specific exposome	mdepi8
Specific exposome	ontstl8
Specific exposome	mdolo8
Specific exposome	darmont8
Specific exposome	mdodrm8
Specific exposome	darmst8
Specific exposome	mddrms8
Specific exposome	hptts8
Specific exposome	mdhptt8
Specific exposome	alvrz8
Specific exposome	mdalvr8
Specific exposome	nierz8
Specific exposome	mdnierz8
Specific exposome	suikr8
Specific exposome	mdsuik8
Specific exposome	rug8
Specific exposome	mdrug8
Specific exposome	rsi8
Specific exposome	mdrsi8
Specific exposome	gwrcht8
Specific exposome	mdgwr8
Specific exposome	atros8
Specific exposome	mdatro8
Specific exposome	osteo8
Specific exposome	mdoste8
Specific exposome	bloed8
Specific exposome	mdblo8
Specific exposome	hvz8
Specific exposome	mdhvz8
Specific exposome	tromb8
Specific exposome	mdtrmbs8
Specific exposome	cva8
Specific exposome	mdcva8
Specific exposome	kank8
Specific exposome	mdkan8
Specific exposome	angst8
Specific exposome	mdang8
Specific exposome	depr8
Specific exposome	mddep8
Specific exposome	andrsa8
Specific exposome	mdanda8
Specific exposome	andrsb8
Specific exposome	mdandb8
Specific exposome	andrsc8
Specific exposome	mdandc8
Specific exposome	hulpv8
Specific exposome	handc8		X
Specific exposome	ghgnkl8
Specific exposome	tic1a_8
Specific exposome	tic1b_8
Specific exposome	tic1c_8
Specific exposome	tic1d_8
Specific exposome	tic2a_8
Specific exposome	tic2b_8
Specific exposome	tic2c_8
Specific exposome	tic2d_8
Specific exposome	tic3a_8
Specific exposome	tic3b_8
Specific exposome	tic3c_8
Specific exposome	tic3d_8
Specific exposome	tic4a_8
Specific exposome	tic4b_8
Specific exposome	tic4c_8
Specific exposome	tic4d_8
Specific exposome	tic5a_8
Specific exposome	tic5b_8
Specific exposome	tic5c_8
Specific exposome	tic5d_8
Specific exposome	tic6a_8
Specific exposome	tic6b_8
Specific exposome	tic6c_8
Specific exposome	tic6d_8
Specific exposome	tic7a_8
Specific exposome	tic7b_8
Specific exposome	tic7c_8
Specific exposome	tic7d_8
Specific exposome	tic8a_8
Specific exposome	tic8b_8
Specific exposome	tic8c_8
Specific exposome	tic8d_8
Specific exposome	tic9a_8
Specific exposome	tic9b_8
Specific exposome	tic9c_8
Specific exposome	tic9d_8
Specific exposome	ticjaar8
Specific exposome	LE1a8
Specific exposome	LE1b8
Specific exposome	LE1c8
Specific exposome	LE1d8
Specific exposome	LE2a8
Specific exposome	LE2b8
Specific exposome	LE2c8
Specific exposome	LE2d8
Specific exposome	LE3a8
Specific exposome	LE3b8
Specific exposome	LE3c8
Specific exposome	LE3d8
Specific exposome	LE4a8
Specific exposome	LE4b8
Specific exposome	LE4c8
Specific exposome	LE4d8
Specific exposome	LE5a8
Specific exposome	LE5b8
Specific exposome	LE5c8
Specific exposome	LE5d8
Specific exposome	LE6a8
Specific exposome	LE6b8
Specific exposome	LE6c8
Specific exposome	LE6d8
Specific exposome	LE7a8
Specific exposome	LE7b8
Specific exposome	LE7c8
Specific exposome	LE7d8
Specific exposome	LE8a8
Specific exposome	LE8b8
Specific exposome	LE8c8
Specific exposome	LE8d8
Specific exposome	LE9a8
Specific exposome	LE9b8
Specific exposome	LE9c8
Specific exposome	LE9d8
Specific exposome	LE10a8
Specific exposome	LE10b8
Specific exposome	LE10c8
Specific exposome	LE10d8
Specific exposome	LE11a8
Specific exposome	LE11b8
Specific exposome	LE11c8
Specific exposome	LE11d8
Specific exposome	LE12a8
Specific exposome	LE12b8
Specific exposome	LE12c8
Specific exposome	LE12d8
Specific exposome	LE13a8
Specific exposome	LE13b8
Specific exposome	LE13c8
Specific exposome	LE13d8
Specific exposome	LE14a8
Specific exposome	LE14b8
Specific exposome	LE14c8
Specific exposome	LE14d8
Specific exposome	LE15a8
Specific exposome	LE15b8
Specific exposome	LE15c8
Specific exposome	LE15d8
Specific exposome	LE16a8
Specific exposome	LE16b8
Specific exposome	LE16c8
Specific exposome	LE16d8
Specific exposome	LE17a8
Specific exposome	LE17b8
Specific exposome	LE17c8
Specific exposome	LE17d8
Specific exposome	LE18a8
Specific exposome	LE18b8
Specific exposome	LE18c8
Specific exposome	LE18d8
Specific exposome	LE19a8
Specific exposome	LE19b8
Specific exposome	LE19c8
Specific exposome	LE19d8
Specific exposome	LE20a8
Specific exposome	LE20b8
Specific exposome	LE20c8
Specific exposome	LE20d8
Specific exposome	LE21a8
Specific exposome	LE21b8
Specific exposome	LE21c8
Specific exposome	LE21d8
Specific exposome	LE22a8
Specific exposome	LE22b8
Specific exposome	LE22c8
Specific exposome	LE22d8
Specific exposome	LE23a8
Specific exposome	LE23b8
Specific exposome	LE23c8
Specific exposome	LE23d8
Specific exposome	LE24a8
Specific exposome	LE24b8
Specific exposome	LE24c8
Specific exposome	LE24d8
Specific exposome	LE25a8
Specific exposome	LE25b8
Specific exposome	LE25c8
Specific exposome	LE25d8
Specific exposome	LE26a8
Specific exposome	LE26b8
Specific exposome	LE26c8
Specific exposome	LE26d8
Specific exposome	LE27a8
Specific exposome	LE27b8
Specific exposome	LE27c8
Specific exposome	LE27d8
Specific exposome	LE28a8
Specific exposome	LE28b8
Specific exposome	LE28c8
Specific exposome	LE28d8
Specific exposome	schdo8
Specific exposome	socsupa8
Specific exposome	socsupb8
Specific exposome	socsupc8
Specific exposome	socsupd8
Specific exposome	socsupe8
Specific exposome	socsupf8
Specific exposome	socsupg8
Specific exposome	socsuph8
Specific exposome	opvgl8
Specific exposome	stnglf8
Specific exposome	stnmglf8
Specific exposome	alcoh8		X
Specific exposome	lftalc8		X
Specific exposome	regalc8
Specific exposome	lftralc8
Specific exposome	flush8		X
Specific exposome	alcsoc8		X
Specific exposome	alcmaal8		X
Specific exposome	alcwerk8		X
Specific exposome	alconts8		X
Specific exposome	alcconc8		X
Specific exposome	alcstrs8		X
Specific exposome	drnk8		X
Specific exposome	ndrnk8
Specific exposome	lftdrnk8
Specific exposome	frqalc8		X
Specific exposome	maglbr8
Specific exposome	maglwn8
Specific exposome	maglst8
Specific exposome	diglbr8
Specific exposome	diglwn8
Specific exposome	diglst8
Specific exposome	woglbr8
Specific exposome	woglwn8
Specific exposome	woglst8
Specific exposome	doglbr8
Specific exposome	doglwn8
Specific exposome	doglst8
Specific exposome	vrglbr8
Specific exposome	vrglwn8
Specific exposome	vrglst8
Specific exposome	zaglbr8
Specific exposome	zaglwn8
Specific exposome	zaglst8
Specific exposome	zoglbr8
Specific exposome	zoglwn8
Specific exposome	zoglst8
Specific exposome	weglbr8
Specific exposome	weglwn8
Specific exposome	weglst8
Specific exposome	prbalca8
Specific exposome	prbalcb8
Specific exposome	prbalcc8
Specific exposome	prbalcd8
Specific exposome	prbalce8		X
Specific exposome	maxalc8		X
Specific exposome	rabsto8		X
Specific exposome	rabsth8		X
Specific exposome	rabstd8		X
Specific exposome	rabstr8		X
Specific exposome	cagea8		X
Specific exposome	cageb8
Specific exposome	cagec8		X
Specific exposome	caged8		X
Specific exposome	ltslalc8		X
Specific exposome	alcwk8
Specific exposome	lon1_8		X
Specific exposome	lon2_8		X
Specific exposome	lon3_8		X
Specific exposome	strsst8		X
Specific exposome	neo1_8		X
Specific exposome	neo2_8		X
Specific exposome	neo3_8		X
Specific exposome	neo4_8		X
Specific exposome	neo5_8		X
Specific exposome	neo6_8		X
Specific exposome	neo7_8		X
Specific exposome	neo8_8		X
Specific exposome	neo9_8		X
Specific exposome	neo10_8		X
Specific exposome	neo11_8		X
Specific exposome	neo12_8		X
Specific exposome	neo13_8		X
Specific exposome	neo14_8		X
Specific exposome	neo15_8		X
Specific exposome	neo16_8		X
Specific exposome	neo17_8		X
Specific exposome	neo18_8		X
Specific exposome	neo19_8		X
Specific exposome	neo20_8		X
Specific exposome	neo21_8		X
Specific exposome	neo22_8		X
Specific exposome	neo23_8		X
Specific exposome	neo24_8		X
Specific exposome	neo25_8		X
Specific exposome	neo26_8		X
Specific exposome	neo27_8		X
Specific exposome	neo28_8		X
Specific exposome	neo29_8		X
Specific exposome	neo30_8		X
Specific exposome	neo31_8		X
Specific exposome	neo32_8		X
Specific exposome	neo33_8		X
Specific exposome	neo34_8		X
Specific exposome	neo35_8		X
Specific exposome	neo36_8		X
Specific exposome	neo37_8		X
Specific exposome	neo38_8		X
Specific exposome	neo39_8		X
Specific exposome	neo40_8		X
Specific exposome	neo41_8		X
Specific exposome	neo42_8		X
Specific exposome	neo43_8		X
Specific exposome	neo44_8		X
Specific exposome	neo45_8		X
Specific exposome	neo46_8		X
Specific exposome	neo47_8		X
Specific exposome	neo48_8		X
Specific exposome	neo49_8		X
Specific exposome	neo50_8		X
Specific exposome	neo51_8		X
Specific exposome	neo52_8		X
Specific exposome	neo53_8		X
Specific exposome	neo54_8		X
Specific exposome	neo55_8		X
Specific exposome	neo56_8		X
Specific exposome	neo57_8		X
Specific exposome	neo58_8		X
Specific exposome	neo59_8		X
Specific exposome	neo60_8		X
Specific exposome	sprt8		X
Specific exposome	spajr8
Specific exposome	spamd8
Specific exposome	spake8
Specific exposome	spamn8
Specific exposome	spbjr8
Specific exposome	spbmd8
Specific exposome	spbkm8
Specific exposome	spbke8
Specific exposome	spbmn8
Specific exposome	spcjr8
Specific exposome	spcmd8
Specific exposome	spckm8
Specific exposome	spcke8
Specific exposome	spcmn8
Specific exposome	spdjr8
Specific exposome	spdmd8
Specific exposome	spdkm8
Specific exposome	spdke8
Specific exposome	spdmn8
Specific exposome	sprtlvl8
Specific exposome	sphgnv8
Specific exposome	ftsuur8
Specific exposome	ftsmin8
Specific exposome	wndluur8
Specific exposome	wndlmin8
Specific exposome	hadsda8
Specific exposome	hadsdb8
Specific exposome	hadsdc8
Specific exposome	hadsdd8
Specific exposome	hadsde8
Specific exposome	hadsdf8
Specific exposome	hadsdg8
Specific exposome	hoarda8
Specific exposome	hoardb8
Specific exposome	hoardc8
Specific exposome	hoardd8
Specific exposome	ocda8
Specific exposome	ocdb8
Specific exposome	ocdc8
Specific exposome	ocdd8
Specific exposome	ocde8
Specific exposome	ocdf8
Specific exposome	ocdg8
Specific exposome	ocdh8
Specific exposome	ocdi8
Specific exposome	ocdj8
Specific exposome	ocdk8
Specific exposome	ocdl8
Specific exposome	bor1_8		X
Specific exposome	bor2_8		X
Specific exposome	bor3_8		X
Specific exposome	bor4_8		X
Specific exposome	bor5_8		X
Specific exposome	bor6_8		X
Specific exposome	bor7_8		X
Specific exposome	bor8_8		X
Specific exposome	bor9_8		X
Specific exposome	bor10_8		X
Specific exposome	bor11_8		X
Specific exposome	bor12_8		X
Specific exposome	bor13_8		X
Specific exposome	bor15_8		X
Specific exposome	bor16_8		X
Specific exposome	bor17_8		X
Specific exposome	bor18_8		X
Specific exposome	bor19_8		X
Specific exposome	bor20_8		X
Specific exposome	bor21_8		X
Specific exposome	bor22_8		X
Specific exposome	bor23_8		X
Specific exposome	bor24_8		X
Specific exposome	regwerk8
Specific exposome	nwrkdgn8
Specific exposome	slpminw8
Specific exposome	slpminv8
Specific exposome	opstaw8
Specific exposome	opstav8
Specific exposome	wekkrw8
Specific exposome	wekkrv8
Specific exposome	vrwekkrw8
Specific exposome	vrwekkrv8
Specific exposome	slptdv8
Specific exposome	grkt8		X
Specific exposome	lsig8
Specific exposome	frqrk8
Specific exposome	lrsig8
Specific exposome	njrrk8
Specific exposome	nstop8
Specific exposome	rsoc8
Specific exposome	rmaal8
Specific exposome	rpauz8
Specific exposome	rocht8
Specific exposome	ronts8
Specific exposome	rconc8
Specific exposome	rstrs8
Specific exposome	ralc8
Specific exposome	rsrt8
Specific exposome	lftstop8
Specific exposome	nsigpd8
Specific exposome	nsigpw8
Specific exposome	nsigzw8
Specific exposome	sgeer8
Specific exposome	rvbod8
Specific exposome	sgopg8
Specific exposome	rtwur8
Specific exposome	rziek8
Specific exposome	sbl1_8		X
Specific exposome	sbl2_8		X
Specific exposome	sbl3_8		X
Specific exposome	sbl4_8		X
Specific exposome	sbl5_8		X
Specific exposome	sbl6_8		X
Specific exposome	sbl7_8		X
Specific exposome	sbl8_8		X
Specific exposome	sbl9_8		X
Specific exposome	sbl10_8		X
Specific exposome	sbl11_8		X
Specific exposome	sbl12_8		X
Specific exposome	sbl13_8		X
Specific exposome	sbl14_8		X
Specific exposome	sbl15_8		X
Specific exposome	sbl16_8		X
Specific exposome	sbl17_8		X
Specific exposome	sbl18_8		X
Specific exposome	sbl19_8		X
Specific exposome	sbl20_8		X
Specific exposome	sbl21_8		X
Specific exposome	vrtijda8		X
Specific exposome	vrtijdb8		X
Specific exposome	vrtijdc8		X
Specific exposome	vrtijdd8		X
Specific exposome	vrtijde8		X
Specific exposome	vrtijdf8		X
Specific exposome	vrtijdg8		X
Specific exposome	vrtijdh8		X
Specific exposome	vrtijdi8		X
Specific exposome	crs1_8
Specific exposome	crs2_8
Specific exposome	crs3_8		X
Specific exposome	crs4_8
Specific exposome	crs5_8		X
Specific exposome	crs6_8
Specific exposome	crs7_8		X
Specific exposome	crs8_8
Specific exposome	crs9_8
Specific exposome	crs10_8		X
Specific exposome	crs11_8		X
Specific exposome	crs12_8		X
Specific exposome	crs13_8
Specific exposome	crs14_8
Specific exposome	crs15_8		X
Specific exposome	crs16_8
Specific exposome	crs17_8		X
Specific exposome	crs18_8
Specific exposome	crs19_8
Specific exposome	crs20_8		X
Specific exposome	crs21_8
Specific exposome	crs22_8
Specific exposome	crs23_8		X
Specific exposome	crs24_8		X
Specific exposome	crs25_8
Specific exposome	crs26_8
Specific exposome	crs27_8
Specific exposome	crs28_8		X
Specific exposome	crs29_8
Specific exposome	crs30_8
Specific exposome	hashe8		X
Specific exposome	XTCe8		X
Specific exposome	anddrge8
Specific exposome	lfhashe8
Specific exposome	hashr8
Specific exposome	XTCr8
Specific exposome	anddrgr8
Specific exposome	ndrugs8
Specific exposome	ooitpil8
Specific exposome	vrgpil8
Specific exposome	nupil8
Specific exposome	jrpilvr8
Specific exposome	jrpilnu8
Specific exposome	meno8
Specific exposome	o9h8
Specific exposome	o9hv8
Specific exposome	o9hm8
Specific exposome	dipl8
Specific exposome	diplv8
Specific exposome	diplm8
Specific exposome	njrond8
Specific exposome	ooitwrk8
Specific exposome	wrka8		X
Specific exposome	spwrka8
Specific exposome	wrkb8		X
Specific exposome	spwrkb8
Specific exposome	wrkc8		X
Specific exposome	wrkd8
Specific exposome	wrke8		X
Specific exposome	wrkf8
Specific exposome	wrkg8		X
Specific exposome	wrkh8		X
Specific exposome	pwrka8
Specific exposome	sppwrka8
Specific exposome	pwrkb8
Specific exposome	sppwrkb8
Specific exposome	pwrkc8
Specific exposome	pwrkd8
Specific exposome	pwrke8
Specific exposome	pwrkf8
Specific exposome	pwrkg8
Specific exposome	pwrkh8
Specific exposome	tvrink8
Specific exposome	tvrgink8
Specific exposome	finstrs8		X
Specific exposome	ldngp8
Specific exposome	nmwrk8
Specific exposome	wrkvrh8
Specific exposome	asr1_8
Specific exposome	asr2_8
Specific exposome	asr3_8
Specific exposome	asr4_8
Specific exposome	asr5_8
Specific exposome	asr6_8
Specific exposome	asr7_8
Specific exposome	asr8_8
Specific exposome	asr9_8
Specific exposome	asr10_8
Specific exposome	asr11_8
Specific exposome	asr12_8		X
Specific exposome	asr13_8		X
Specific exposome	asr14_8		X
Specific exposome	asr15_8
Specific exposome	asr16_8
Specific exposome	asr17_8
Specific exposome	asr18_8
Specific exposome	asr19_8
Specific exposome	asr20_8
Specific exposome	asr21_8
Specific exposome	asr22_8		X
Specific exposome	asr23_8
Specific exposome	asr24_8
Specific exposome	asr25_8
Specific exposome	asr26_8
Specific exposome	asr27_8
Specific exposome	asr28_8
Specific exposome	asr29_8
Specific exposome	asr30_8
Specific exposome	asr31_8		X
Specific exposome	asr32_8
Specific exposome	asr33_8		X
Specific exposome	asr34_8		X
Specific exposome	asr35_8		X
Specific exposome	asr36_8
Specific exposome	asr37_8
Specific exposome	asr38_8
Specific exposome	asr39_8
Specific exposome	asr40_8
Specific exposome	asr41_8
Specific exposome	asr42_8
Specific exposome	asr43_8
Specific exposome	asr44_8
Specific exposome	asr45_8		X
Specific exposome	asr46_8
Specific exposome	asr47_8		X
Specific exposome	asr48_8
Specific exposome	asr49_8
Specific exposome	asr50_8		X
Specific exposome	asr51_8
Specific exposome	asr52_8		X
Specific exposome	asr53_8
Specific exposome	asr54_8
Specific exposome	asr55_8
Specific exposome	asr56a_8
Specific exposome	asr56b_8
Specific exposome	asr56c_8
Specific exposome	asr56d_8
Specific exposome	asr56e_8
Specific exposome	asr56f_8
Specific exposome	asr56g_8
Specific exposome	asr57_8
Specific exposome	asr58_8
Specific exposome	asr59_8
Specific exposome	asr60_8
Specific exposome	asr61_8
Specific exposome	asr62_8
Specific exposome	asr63_8
Specific exposome	asr64_8
Specific exposome	asr65_8
Specific exposome	asr66_8
Specific exposome	asr67_8
Specific exposome	asr68_8
Specific exposome	asr69_8
Specific exposome	asr70_8
Specific exposome	asr71_8		X
Specific exposome	asr72_8
Specific exposome	asr73_8
Specific exposome	asr74_8
Specific exposome	asr75_8
Specific exposome	asr76_8
Specific exposome	asr77_8
Specific exposome	asr78_8
Specific exposome	asr79_8
Specific exposome	asr80_8
Specific exposome	asr81_8
Specific exposome	asr82_8
Specific exposome	asr83_8
Specific exposome	asr84_8
Specific exposome	asr85_8
Specific exposome	asr86_8
Specific exposome	asr87_8
Specific exposome	asr88_8
Specific exposome	asr89_8
Specific exposome	asr90_8
Specific exposome	asr91_8		X
Specific exposome	asr92_8
Specific exposome	asr93_8
Specific exposome	asr94_8
Specific exposome	asr95_8
Specific exposome	asr96_8
Specific exposome	asr97_8
Specific exposome	asr98_8
Specific exposome	asr99_8
Specific exposome	asr100_8
Specific exposome	asr101_8
Specific exposome	asr102_8
Specific exposome	asr104_8
Specific exposome	asr105_8
Specific exposome	asr106_8
Specific exposome	asr107_8		X
Specific exposome	asr108_8
Specific exposome	asr109_8
Specific exposome	asr110_8
Specific exposome	asr111_8
Specific exposome	asr112_8		X
Specific exposome	asr113_8		X
Specific exposome	asr114_8
Specific exposome	asr115_8
Specific exposome	asr116_8
Specific exposome	asr117_8
Specific exposome	asr118_8
Specific exposome	asr119_8
Specific exposome	asr120_8
Specific exposome	asr121_8
Specific exposome	asr122_8
Specific exposome	yasr19_8
Specific exposome	yasr20_8
Specific exposome	tic1ev8
Specific exposome	tic2ev8
Specific exposome	tic3ev8
Specific exposome	tic4ev8
Specific exposome	tic5ev8
Specific exposome	tic6ev8
Specific exposome	tic7ev8
Specific exposome	tic8ev8
Specific exposome	tic9ev8
Specific exposome	nmtic2_8
Specific exposome	nvtic2_8
Specific exposome	trtt8
Specific exposome	chrtd8
Specific exposome	tratd8
Specific exposome	tdnos.a8
Specific exposome	tdnos.y8
Specific exposome	anytic8
Specific exposome	anytd1_8
Specific exposome	anytd2_8
Specific exposome	tic3lev8
Specific exposome	cs8
Specific exposome	as8
Specific exposome	fss8
Specific exposome	lon8
Specific exposome	neo_n8
Specific exposome	neo_e8
Specific exposome	neo_o8
Specific exposome	neo_a8
Specific exposome	neo_c8
Specific exposome	hadsdep8
Specific exposome	hoard8
Specific exposome	imp8
Specific exposome	cont8
Specific exposome	chck8
Specific exposome	urg8
Specific exposome	obs8
Specific exposome	com8
Specific exposome	ocs8
Specific exposome	bor_ai8
Specific exposome	bor_ip8
Specific exposome	bor_nr8
Specific exposome	bor_sh8
Specific exposome	bor_8
Specific exposome	hFTND8
Specific exposome	FTND1h_8
Specific exposome	FTND2h_8
Specific exposome	FTND3h_8
Specific exposome	FTND4h_8
Specific exposome	FTND5h_8
Specific exposome	FTND6h_8
Specific exposome	tas8_k
Specific exposome	es8_k
Specific exposome	bs8_k
Specific exposome	dis8_k
Specific exposome	sbl8_k
Specific exposome	adhdind8
Specific exposome	Inatten8
Specific exposome	Hyperac8
Specific exposome	ADHDtot8
Specific exposome	asrad8
Specific exposome	asrwdr8
Specific exposome	asrsom8M
Specific exposome	asrtho8
Specific exposome	asratt8
Specific exposome	asragr8
Specific exposome	asrrbb8
Specific exposome	asrintr8
Specific exposome	asropr8
Specific exposome	asrps8
Specific exposome	asrint8M
Specific exposome	asrext8
Specific exposome	asrtot8M
Specific exposome	cage8
Specific exposome	audita8		X
Specific exposome	auditb8
Specific exposome	auditc8		X
Specific exposome	auditd8		X
Specific exposome	audite8		X
Specific exposome	auditf8		X
Specific exposome	auditg8		X
Specific exposome	audith8		X
Specific exposome	auditi8		X
Specific exposome	auditj8		X
Specific exposome	audit8
Specific exposome	age10		X
Specific exposome	sibs10		X
Specific exposome	nzus10
Specific exposome	hlzzv10
Specific exposome	hlzzm10
Specific exposome	nbzus10
Specific exposome	nbrr10
Specific exposome	hlbzv10
Specific exposome	hlbzm10
Specific exposome	nbbrr10
Specific exposome	zkind10		X
Specific exposome	nbknd10
Specific exposome	nnknd10
Specific exposome	kkind10
Specific exposome	nbkknd10
Specific exposome	nnkknd10
Specific exposome	prtjr10
Specific exposome	prtmd10
Specific exposome	prtdr10
Specific exposome	wnall10		X
Specific exposome	wnpart10		X
Specific exposome	wnkind10		X
Specific exposome	wnoud10		X
Specific exposome	wnand10		X
Specific exposome	wnaanl10
Specific exposome	wnverp10
Specific exposome	frkof10		X
Specific exposome	frdec10		X
Specific exposome	fresp10		X
Specific exposome	frthee10		X
Specific exposome	frgrth10		X
Specific exposome	frkrth10		X
Specific exposome	kofpd10
Specific exposome	kofpw10
Specific exposome	decpd10
Specific exposome	decpw10
Specific exposome	esppd10
Specific exposome	esppw10
Specific exposome	theepd10
Specific exposome	theepw10
Specific exposome	grthpd10
Specific exposome	grthpw10
Specific exposome	krthpd10
Specific exposome	krthpw10
Specific exposome	frclc10		X
Specific exposome	frcc10		X
Specific exposome	frclnc10		X
Specific exposome	frcnc10		X
Specific exposome	frfrsl10		X
Specific exposome	frfrs10		X
Specific exposome	frfru10		X
Specific exposome	frsap10		X
Specific exposome	frchoc10		X
Specific exposome	frmelk10		X
Specific exposome	frwat10		X
Specific exposome	frand10
Specific exposome	fredcl10		X
Specific exposome	fredc10		X
Specific exposome	freslc10
Specific exposome	fresc10
Specific exposome	frspnc10		X
Specific exposome	clcpd10
Specific exposome	clcpw10
Specific exposome	ccpd10
Specific exposome	ccpw10
Specific exposome	clncpd10
Specific exposome	clncpw10
Specific exposome	cncpd10
Specific exposome	cncpw10
Specific exposome	frslpd10
Specific exposome	frslpw10
Specific exposome	frspd10
Specific exposome	frspw10
Specific exposome	frupd10
Specific exposome	frupw10
Specific exposome	sappd10
Specific exposome	sappw10
Specific exposome	chocpd10
Specific exposome	chocpw10
Specific exposome	melkpd10
Specific exposome	melkpw10
Specific exposome	watpd10		X
Specific exposome	watpw10
Specific exposome	andpd10
Specific exposome	andpw10
Specific exposome	edclpd10
Specific exposome	edclpw10
Specific exposome	edcpd10
Specific exposome	edcpw10
Specific exposome	eslcpd10
Specific exposome	eslcpw10
Specific exposome	escpd10
Specific exposome	escpw10
Specific exposome	spncpd10
Specific exposome	spncpw10
Specific exposome	alcoh10		X
Specific exposome	lftalc10		X
Specific exposome	lftralc10
Specific exposome	lftralcn10
Specific exposome	regalc10		X
Specific exposome	frqalc10
Specific exposome	wkalcw10
Specific exposome	wkalcb10
Specific exposome	wkalcs10
Specific exposome	dpwalc10
Specific exposome	maxalc10
Specific exposome	prbalca10
Specific exposome	prbalcb10
Specific exposome	prbalcc10
Specific exposome	prbalcd10
Specific exposome	prbalce10
Specific exposome	prbalcf10
Specific exposome	cageb10
Specific exposome	ltslalc10
Specific exposome	cagec10
Specific exposome	cagea10
Specific exposome	caged10
Specific exposome	bor1_10		X
Specific exposome	bor2_10		X
Specific exposome	bor3_10		X
Specific exposome	bor4_10		X
Specific exposome	bor5_10		X
Specific exposome	bor6_10		X
Specific exposome	bor7_10		X
Specific exposome	bor8_10		X
Specific exposome	bor9_10		X
Specific exposome	bor10_10		X
Specific exposome	bor11_10		X
Specific exposome	bor12_10		X
Specific exposome	bor13_10		X
Specific exposome	bor15_10		X
Specific exposome	bor16_10		X
Specific exposome	bor17_10		X
Specific exposome	bor18_10		X
Specific exposome	bor19_10		X
Specific exposome	bor20_10		X
Specific exposome	bor21_10		X
Specific exposome	bor22_10		X
Specific exposome	bor23_10		X
Specific exposome	bor24_10		X
Specific exposome	rbk10		X
Specific exposome	rbkjr10
Specific exposome	rbv10		X
Specific exposome	rbvjr10
Specific exposome	rban10
Specific exposome	rbanjr10
Specific exposome	grkt10		X
Specific exposome	rsrt10
Specific exposome	lsig10
Specific exposome	frqrk10
Specific exposome	nsigwk10
Specific exposome	nsigdg10
Specific exposome	lrsig10
Specific exposome	njrrk10
Specific exposome	nstop10
Specific exposome	nicvv10
Specific exposome	nsigzw10
Specific exposome	sgeer10
Specific exposome	rvbod10
Specific exposome	sgopg10
Specific exposome	rtwur10
Specific exposome	rziek10
Specific exposome	sprt10		X
Specific exposome	spajr10a		X
Specific exposome	spamd10a		X
Specific exposome	spake10		X
Specific exposome	spamn10		X
Specific exposome	spbjr10a
Specific exposome	spbmd10a
Specific exposome	spbke10
Specific exposome	spbmn10
Specific exposome	spcjr10a
Specific exposome	spcmd10a
Specific exposome	spcke10
Specific exposome	spcmn10
Specific exposome	spdjr10a
Specific exposome	spdmd10a
Specific exposome	spdke10
Specific exposome	spdmn10
Specific exposome	sprtlvl10		X
Specific exposome	ftsuur10		X
Specific exposome	ftsmin10		X
Specific exposome	wndluur10		X
Specific exposome	wndlmin10		X
Specific exposome	hobax10
Specific exposome	hobbx10
Specific exposome	cann10		X
Specific exposome	lfcann10
Specific exposome	lvcann10
Specific exposome	frqmxcn10
Specific exposome	lmxcann10
Specific exposome	jrcann10
Specific exposome	redcan10
Specific exposome	esgo10		X
Specific exposome	esgjr10
Specific exposome	esgkr10
Specific exposome	wtpo10		X
Specific exposome	wtplf10
Specific exposome	wtpjr10
Specific exposome	wtpkr10
Specific exposome	xtco10		X
Specific exposome	xtcjr10
Specific exposome	xtckr10
Specific exposome	coco10		X
Specific exposome	cocjr10
Specific exposome	cockr10
Specific exposome	spdo10		X
Specific exposome	spdjr10
Specific exposome	spdkr10
Specific exposome	keto10		X
Specific exposome	ketjr10
Specific exposome	ketkr10
Specific exposome	ghbo10		X
Specific exposome	ghbjr10
Specific exposome	ghbkr10
Specific exposome	pado10		X
Specific exposome	padjr10
Specific exposome	padkr10
Specific exposome	opio10		X
Specific exposome	opijr10
Specific exposome	opikr10
Specific exposome	ando10		X
Specific exposome	andjr10
Specific exposome	andkr10
Specific exposome	neo1_10		X
Specific exposome	neo2_10		X
Specific exposome	neo3_10		X
Specific exposome	neo4_10		X
Specific exposome	neo5_10		X
Specific exposome	neo6_10		X
Specific exposome	neo7_10		X
Specific exposome	neo8_10		X
Specific exposome	neo9_10		X
Specific exposome	neo10_10		X
Specific exposome	neo11_10		X
Specific exposome	neo12_10		X
Specific exposome	neo13_10		X
Specific exposome	neo14_10		X
Specific exposome	neo15_10		X
Specific exposome	neo16_10		X
Specific exposome	neo17_10		X
Specific exposome	neo18_10		X
Specific exposome	neo19_10		X
Specific exposome	neo20_10		X
Specific exposome	neo21_10		X
Specific exposome	neo22_10		X
Specific exposome	neo23_10		X
Specific exposome	neo24_10		X
Specific exposome	neo25_10		X
Specific exposome	neo26_10		X
Specific exposome	neo27_10		X
Specific exposome	neo28_10		X
Specific exposome	neo29_10		X
Specific exposome	neo30_10		X
Specific exposome	neo31_10		X
Specific exposome	neo32_10		X
Specific exposome	neo33_10		X
Specific exposome	neo34_10		X
Specific exposome	neo35_10		X
Specific exposome	neo36_10		X
Specific exposome	neo37_10		X
Specific exposome	neo38_10		X
Specific exposome	neo39_10		X
Specific exposome	neo40_10		X
Specific exposome	neo41_10		X
Specific exposome	neo42_10		X
Specific exposome	neo43_10		X
Specific exposome	neo44_10		X
Specific exposome	neo45_10		X
Specific exposome	neo46_10		X
Specific exposome	neo47_10		X
Specific exposome	neo48_10		X
Specific exposome	neo49_10		X
Specific exposome	neo50_10		X
Specific exposome	neo51_10		X
Specific exposome	neo52_10		X
Specific exposome	neo53_10		X
Specific exposome	neo54_10		X
Specific exposome	neo55_10		X
Specific exposome	neo56_10		X
Specific exposome	neo57_10		X
Specific exposome	neo58_10		X
Specific exposome	neo59_10		X
Specific exposome	neo60_10		X
Specific exposome	gznd10		X
Specific exposome	lengt10		X
Specific exposome	gwcht10		X
Specific exposome	slmed10		X
Specific exposome	kmmed10		X
Specific exposome	ghgnkl10		X
Specific exposome	fysio10		X
Specific exposome	psyc10		X
Specific exposome	hpfr10
Specific exposome	hplv10
Specific exposome	hplcht10
Specific exposome	hpgel10
Specific exposome	hpmb10
Specific exposome	hphev10
Specific exposome	hpfys10
Specific exposome	hpuni10
Specific exposome	hpbon10
Specific exposome	hpsdk10
Specific exposome	hpan10
Specific exposome	pnrug10		X
Specific exposome	pnnek10		X
Specific exposome	pnhnm10		X
Specific exposome	pnmig10		X
Specific exposome	pnbk10		X
Specific exposome	pngwr10		X
Specific exposome	pnbst10		X
Specific exposome	pnks10		X
Specific exposome	pngz10		X
Specific exposome	pnand10		X
Specific exposome	njrond10		X
Specific exposome	wrka10		X
Specific exposome	spwrka10		X
Specific exposome	wrkb10		X
Specific exposome	spwrkb10
Specific exposome	wrkc10		X
Specific exposome	wrkd10		X
Specific exposome	wrke10		X
Specific exposome	wrkf10
Specific exposome	wrkg10
Specific exposome	wrkh10		X
Specific exposome	pwrka10
Specific exposome	sppwrka10
Specific exposome	pwrkb10
Specific exposome	sppwrkb10
Specific exposome	pwrkc10
Specific exposome	pwrkd10
Specific exposome	pwrke10
Specific exposome	pwrkf10
Specific exposome	pwrkg10
Specific exposome	pwrkh10
Specific exposome	crs1_10		X
Specific exposome	crs2_10		X
Specific exposome	crs3_10		X
Specific exposome	crs4_10		X
Specific exposome	crs5_10		X
Specific exposome	crs6_10		X
Specific exposome	crs7_10		X
Specific exposome	crs8_10		X
Specific exposome	crs9_10		X
Specific exposome	crs10_10		X
Specific exposome	crs11_10		X
Specific exposome	crs12_10		X
Specific exposome	pil10		X
Specific exposome	meno10
Specific exposome	pndep10
Specific exposome	striae10
Specific exposome	endom10		X
Specific exposome	opendm10
Specific exposome	incon10
Specific exposome	strsst10		X
Specific exposome	strswrk10		X
Specific exposome	tvrinka10		X
Specific exposome	tvrinkg10		X
Specific exposome	finstrs10		X
Specific exposome	lon1_10		X
Specific exposome	lon2_10		X
Specific exposome	lon3_10		X
Specific exposome	relop10		X
Specific exposome	asr1_10		X
Specific exposome	asr2_10		X
Specific exposome	asr3_10		X
Specific exposome	asr4_10		X
Specific exposome	asr5_10		X
Specific exposome	asr6_10		X
Specific exposome	asr7_10		X
Specific exposome	asr8_10		X
Specific exposome	asr9_10		X
Specific exposome	asr10_10		X
Specific exposome	asr11_10		X
Specific exposome	asr12_10		X
Specific exposome	asr13_10		X
Specific exposome	asr14_10		X
Specific exposome	asr15_10		X
Specific exposome	asr16_10		X
Specific exposome	asr17_10		X
Specific exposome	asr18_10		X
Specific exposome	asr19_10		X
Specific exposome	asr20_10		X
Specific exposome	asr21_10		X
Specific exposome	asr22_10		X
Specific exposome	asr23_10		X
Specific exposome	asr24_10		X
Specific exposome	asr25_10		X
Specific exposome	asr26_10		X
Specific exposome	asr27_10		X
Specific exposome	asr28_10		X
Specific exposome	asr29_10		X
Specific exposome	asr30_10		X
Specific exposome	asr31_10		X
Specific exposome	asr32_10		X
Specific exposome	asr33_10		X
Specific exposome	asr34_10		X
Specific exposome	asr35_10		X
Specific exposome	asr36_10		X
Specific exposome	asr37_10		X
Specific exposome	asr38_10		X
Specific exposome	asr39_10		X
Specific exposome	asr40_10		X
Specific exposome	asr41_10		X
Specific exposome	asr42_10		X
Specific exposome	asr43_10		X
Specific exposome	asr44_10		X
Specific exposome	asr45_10		X
Specific exposome	asr46_10		X
Specific exposome	asr47_10		X
Specific exposome	asr48_10		X
Specific exposome	asr49_10		X
Specific exposome	asr50_10		X
Specific exposome	asr51_10		X
Specific exposome	asr52_10		X
Specific exposome	asr53_10		X
Specific exposome	asr54_10		X
Specific exposome	asr55_10		X
Specific exposome	asr56a_10		X
Specific exposome	asr56b_10		X
Specific exposome	asr56c_10		X
Specific exposome	asr56d_10		X
Specific exposome	asr56e_10		X
Specific exposome	asr56f_10		X
Specific exposome	asr56g_10		X
Specific exposome	asr56h_10		X
Specific exposome	asr56i_10		X
Specific exposome	asr57_10
Specific exposome	asr58_10		X
Specific exposome	asr59_10		X
Specific exposome	asr60_10		X
Specific exposome	asr61_10		X
Specific exposome	asr62_10		X
Specific exposome	asr63_10		X
Specific exposome	asr64_10		X
Specific exposome	asr65_10		X
Specific exposome	asr66_10		X
Specific exposome	asr67_10		X
Specific exposome	asr68_10		X
Specific exposome	asr69_10		X
Specific exposome	asr70_10		X
Specific exposome	asr71_10		X
Specific exposome	asr72_10		X
Specific exposome	asr73_10		X
Specific exposome	asr74_10		X
Specific exposome	asr75_10		X
Specific exposome	asr76_10		X
Specific exposome	asr77_10		X
Specific exposome	asr78_10		X
Specific exposome	asr79_10		X
Specific exposome	asr80_10		X
Specific exposome	asr81_10		X
Specific exposome	asr82_10		X
Specific exposome	asr83_10		X
Specific exposome	asr84_10		X
Specific exposome	asr85_10		X
Specific exposome	asr86_10		X
Specific exposome	asr87_10		X
Specific exposome	asr88_10		X
Specific exposome	asr89_10		X
Specific exposome	asr90_10		X
Specific exposome	asr91_10		X
Specific exposome	asr92_10		X
Specific exposome	asr93_10		X
Specific exposome	asr94_10		X
Specific exposome	asr95_10		X
Specific exposome	asr96_10		X
Specific exposome	asr97_10		X
Specific exposome	asr98_10		X
Specific exposome	asr99_10		X
Specific exposome	asr100_10		X
Specific exposome	asr101_10		X
Specific exposome	asr102_10		X
Specific exposome	asr104_10		X
Specific exposome	asr105_10		X
Specific exposome	asr106_10		X
Specific exposome	asr107_10		X
Specific exposome	asr108_10		X
Specific exposome	asr109_10		X
Specific exposome	asr110_10		X
Specific exposome	asr111_10		X
Specific exposome	asr112_10		X
Specific exposome	asr113_10		X
Specific exposome	asr114_10		X
Specific exposome	asr115_10		X
Specific exposome	asr116_10		X
Specific exposome	asr117_10		X
Specific exposome	asr118_10		X
Specific exposome	asr119_10		X
Specific exposome	asr120_10		X
Specific exposome	asr121_10		X
Specific exposome	asr122_10		X
Specific exposome	handc10
Specific exposome	asrad10
Specific exposome	asrwdr10
Specific exposome	asrsom10
Specific exposome	asrtho10
Specific exposome	asratt10
Specific exposome	asragr10
Specific exposome	asrrbb10
Specific exposome	asrintr10
Specific exposome	asropr10
Specific exposome	asrps10
Specific exposome	asrint10
Specific exposome	asrext10
Specific exposome	asrtot10
Specific exposome	lon10
Specific exposome	adhdind10
Specific exposome	bor_ai10
Specific exposome	bor_ip10
Specific exposome	bor_nr10
Specific exposome	bor_sh10
Specific exposome	bor_10
Specific exposome	neo_n10
Specific exposome	neo_e10
Specific exposome	neo_o10
Specific exposome	neo_a10
Specific exposome	neo_c10
Specific exposome	hFTND10
Specific exposome	FTND1h_10
Specific exposome	FTND2h_10
Specific exposome	FTND3h_10
Specific exposome	FTND4h_10
Specific exposome	FTND5h_10
Specific exposome	FTND6h_10
Specific exposome	cage10
Specific exposome	audita10
Specific exposome	auditb10
Specific exposome	auditc10
Specific exposome	auditd10
Specific exposome	audite10
Specific exposome	auditf10
Specific exposome	auditg10
Specific exposome	audith10
Specific exposome	auditi10
Specific exposome	auditj10
Specific exposome	audit10
Specific exposome	alcwk10
Specific exposome	sekse14		X
Specific exposome	age14		X
Specific exposome	vrhs14		X
Specific exposome	wrdrel14		X
Specific exposome	prtjr14
Specific exposome	prtmd14
Specific exposome	psekse14
Specific exposome	eerdrel14
Specific exposome	zkind14		X
Specific exposome	nbknd14		X
Specific exposome	nnbknd14		X
Specific exposome	kleink14
Specific exposome	nkleink14
Specific exposome	wnall14		X
Specific exposome	wnpart14		X
Specific exposome	wnkind14		X
Specific exposome	wnoud14		X
Specific exposome	wnallbeg14
Specific exposome	wnzrg14		X
Specific exposome	wnand14		X
Specific exposome	wrdwn14		X
Specific exposome	gznd14		X
Specific exposome	gwcht14		X
Specific exposome	hulpv14		X
Specific exposome	handc14		X
Specific exposome	rknu14		X
Specific exposome	cann14		X
Specific exposome	aller14		X
Specific exposome	mdall14		X
Specific exposome	astma14		X
Specific exposome	migr14		X
Specific exposome	mdmigr14
Specific exposome	epilp14
Specific exposome	mdepi14
Specific exposome	darmont14		X
Specific exposome	mdodrm14
Specific exposome	darmst14		X
Specific exposome	mddrms14
Specific exposome	hptts14
Specific exposome	mdhptt14
Specific exposome	alvrz14		X
Specific exposome	mdalvr14
Specific exposome	nierz14		X
Specific exposome	mdnierz14
Specific exposome	suikr14
Specific exposome	mdsuik14
Specific exposome	rug14		X
Specific exposome	mdrug14
Specific exposome	gwrcht14		X
Specific exposome	mdgwr14
Specific exposome	atros14		X
Specific exposome	mdatro14
Specific exposome	osteo14
Specific exposome	mdoste14
Specific exposome	bloed14		X
Specific exposome	mdblo14
Specific exposome	hvz14		X
Specific exposome	mdhvz14
Specific exposome	tromb14
Specific exposome	mdtrmbs14
Specific exposome	cva14		X
Specific exposome	mdcva14
Specific exposome	kank14		X
Specific exposome	mdkan14
Specific exposome	angst14		X
Specific exposome	mdang14
Specific exposome	depr14		X
Specific exposome	mddep14
Specific exposome	ocd14		X
Specific exposome	mdocd14
Specific exposome	atsm14		X
Specific exposome	mdatsm14
Specific exposome	andrsa14		X
Specific exposome	mdanda14
Specific exposome	andrsb14
Specific exposome	mdandb14
Specific exposome	LE1a14		X
Specific exposome	LE1b14		X
Specific exposome	LE1c14		X
Specific exposome	LE1d14		X
Specific exposome	LE2a14
Specific exposome	LE2b14
Specific exposome	LE2c14
Specific exposome	LE2d14
Specific exposome	LE3a14		X
Specific exposome	LE3b14		X
Specific exposome	LE3c14		X
Specific exposome	LE3d14		X
Specific exposome	LE4a14		X
Specific exposome	LE4b14		X
Specific exposome	LE4c14		X
Specific exposome	LE4d14		X
Specific exposome	LE5a14		X
Specific exposome	LE5b14		X
Specific exposome	LE5c14		X
Specific exposome	LE5d14		X
Specific exposome	LE6a14		X
Specific exposome	LE6b14		X
Specific exposome	LE6c14		X
Specific exposome	LE6d14		X
Specific exposome	LE7a14		X
Specific exposome	LE7b14		X
Specific exposome	LE7c14		X
Specific exposome	LE7d14
Specific exposome	LE8a14		X
Specific exposome	LE8b14		X
Specific exposome	LE8c14		X
Specific exposome	LE8d14		X
Specific exposome	LE9a14		X
Specific exposome	LE9b14		X
Specific exposome	LE9c14		X
Specific exposome	LE9d14		X
Specific exposome	LE10a14		X
Specific exposome	LE10b14		X
Specific exposome	LE10c14		X
Specific exposome	LE10d14		X
Specific exposome	LE11a14		X
Specific exposome	LE11b14		X
Specific exposome	LE11c14		X
Specific exposome	LE11d14		X
Specific exposome	LE12a14		X
Specific exposome	LE12b14		X
Specific exposome	LE12c14
Specific exposome	LE12d14
Specific exposome	LE13a14		X
Specific exposome	LE13b14		X
Specific exposome	LE13c14		X
Specific exposome	LE13d14		X
Specific exposome	LE14a14		X
Specific exposome	LE14b14		X
Specific exposome	LE14c14		X
Specific exposome	LE14d14		X
Specific exposome	LE15a14
Specific exposome	LE15b14
Specific exposome	LE15c14
Specific exposome	LE15d14
Specific exposome	LE16a14
Specific exposome	LE16b14
Specific exposome	LE16c14
Specific exposome	LE16d14
Specific exposome	LE30a14		X
Specific exposome	LE30b14		X
Specific exposome	LE30c14		X
Specific exposome	LE30d14		X
Specific exposome	LE31a14		X
Specific exposome	LE31b14
Specific exposome	LE31c14
Specific exposome	LE31d14
Specific exposome	LE17a14		X
Specific exposome	LE17b14		X
Specific exposome	LE17c14		X
Specific exposome	LE17d14		X
Specific exposome	LE18a14		X
Specific exposome	LE18b14		X
Specific exposome	LE18c14		X
Specific exposome	LE18d14		X
Specific exposome	LE19a14		X
Specific exposome	LE19b14		X
Specific exposome	LE19c14		X
Specific exposome	LE19d14		X
Specific exposome	LE20a14		X
Specific exposome	LE20b14		X
Specific exposome	LE20c14		X
Specific exposome	LE20d14		X
Specific exposome	LE21a14		X
Specific exposome	LE21b14		X
Specific exposome	LE21c14		X
Specific exposome	LE21d14		X
Specific exposome	LE22a14		X
Specific exposome	LE22b14		X
Specific exposome	LE22c14		X
Specific exposome	LE22d14		X
Specific exposome	LE23a14		X
Specific exposome	LE23b14		X
Specific exposome	LE23c14		X
Specific exposome	LE23d14		X
Specific exposome	LE24a14		X
Specific exposome	LE24b14
Specific exposome	LE24c14		X
Specific exposome	LE24d14		X
Specific exposome	LE25a14		X
Specific exposome	LE25b14
Specific exposome	LE25c14
Specific exposome	LE25d14		X
Specific exposome	LE26a14		X
Specific exposome	LE26b14		X
Specific exposome	LE26c14		X
Specific exposome	LE26d14		X
Specific exposome	LE27a14		X
Specific exposome	LE27b14		X
Specific exposome	LE27c14		X
Specific exposome	LE27d14		X
Specific exposome	LE28a14		X
Specific exposome	LE28b14		X
Specific exposome	LE28c14		X
Specific exposome	LE28d14		X
Specific exposome	LE29a14		X
Specific exposome	LE29b14		X
Specific exposome	LE29c14		X
Specific exposome	LE29d14		X
Specific exposome	LE32a14		X
Specific exposome	LE32b14		X
Specific exposome	LE32c14		X
Specific exposome	LE32d14		X
Specific exposome	schdo14		X
Specific exposome	socsupa14		X
Specific exposome	socsupb14		X
Specific exposome	socsupc14		X
Specific exposome	socsupd14		X
Specific exposome	socsupe14		X
Specific exposome	socsupf14		X
Specific exposome	socsupg14		X
Specific exposome	socsuph14		X
Specific exposome	ukbsup14		X
Specific exposome	onlcntct14		X
Specific exposome	offcntct14		X
Specific exposome	tvronl14		X
Specific exposome	tvroff14		X
Specific exposome	dmnevla14		X
Specific exposome	dmnevlb14		X
Specific exposome	dmnevlc14		X
Specific exposome	dmnevld14		X
Specific exposome	dmnevle14		X
Specific exposome	dmnevlf14		X
Specific exposome	dmnevlg14		X
Specific exposome	ukbsata14		X
Specific exposome	ukbsatb14		X
Specific exposome	ukbsatc14		X
Specific exposome	ukbsatd14		X
Specific exposome	ukbsate14		X
Specific exposome	lota14		X
Specific exposome	lotb14		X
Specific exposome	lotc14		X
Specific exposome	lotd14		X
Specific exposome	lote14		X
Specific exposome	lotf14		X
Specific exposome	lon1_14		X
Specific exposome	lon2_14		X
Specific exposome	lon3_14		X
Specific exposome	sprt14		X
Specific exposome	spajr14
Specific exposome	spbjr14
Specific exposome	spcjr14
Specific exposome	spdjr14
Specific exposome	spamd14
Specific exposome	spbmd14
Specific exposome	spcmd14
Specific exposome	spdmd14
Specific exposome	spamn14
Specific exposome	spbmn14
Specific exposome	spcmn14
Specific exposome	spdmn14
Specific exposome	spake14
Specific exposome	spbke14
Specific exposome	spcke14
Specific exposome	spdke14
Specific exposome	sprtlvl14		X
Specific exposome	sphgnv14		X
Specific exposome	ftsminwk14
Specific exposome	ftsminwknd14
Specific exposome	vrtijda14		X
Specific exposome	vrtijdb14		X
Specific exposome	vrtijdc14		X
Specific exposome	vrtijdd14		X
Specific exposome	vrtijdf14		X
Specific exposome	vrtijdg14		X
Specific exposome	vrtijdh14		X
Specific exposome	vrtijdi14		X
Specific exposome	vrvl14		X
Specific exposome	wrdvrtd14		X
Specific exposome	njrond14		X
Specific exposome	o9h14		X
Specific exposome	o9hv14		X
Specific exposome	o9hm14		X
Specific exposome	dipl14		X
Specific exposome	diplv14		X
Specific exposome	diplm14		X
Specific exposome	wrka14		X
Specific exposome	wrkb14		X
Specific exposome	wrkc14		X
Specific exposome	wrkd14		X
Specific exposome	wrke14		X
Specific exposome	wrkf14
Specific exposome	wrkg14
Specific exposome	wrkh14		X
Specific exposome	pwrka14		X
Specific exposome	pwrkb14		X
Specific exposome	pwrkc14		X
Specific exposome	pwrkd14		X
Specific exposome	pwrke14		X
Specific exposome	pwrkf14
Specific exposome	pwrkg14
Specific exposome	pwrkh14		X
Specific exposome	tvrinka14		X
Specific exposome	tvrinkg14		X
Specific exposome	finstrs14		X
Specific exposome	ldngp14		X
Specific exposome	nmwrk14
Specific exposome	wrkvrh14		X
Specific exposome	asr1_14		X
Specific exposome	asr2_14		X
Specific exposome	asr3_14		X
Specific exposome	asr4_14		X
Specific exposome	asr5_14		X
Specific exposome	asr6_14		X
Specific exposome	asr7_14		X
Specific exposome	asr8_14		X
Specific exposome	asr9_14		X
Specific exposome	asr10_14		X
Specific exposome	asr11_14		X
Specific exposome	asr12_14		X
Specific exposome	asr13_14		X
Specific exposome	asr14_14		X
Specific exposome	asr15_14		X
Specific exposome	asr16_14		X
Specific exposome	asr17_14		X
Specific exposome	asr18_14		X
Specific exposome	asr19_14		X
Specific exposome	asr20_14		X
Specific exposome	asr21_14		X
Specific exposome	asr22_14		X
Specific exposome	asr23_14		X
Specific exposome	asr24_14		X
Specific exposome	asr25_14		X
Specific exposome	asr26_14		X
Specific exposome	asr27_14		X
Specific exposome	asr28_14		X
Specific exposome	asr29_14		X
Specific exposome	asr30_14		X
Specific exposome	asr31_14		X
Specific exposome	asr32_14		X
Specific exposome	asr33_14		X
Specific exposome	asr34_14		X
Specific exposome	asr35_14		X
Specific exposome	asr36_14		X
Specific exposome	asr37_14		X
Specific exposome	asr38_14		X
Specific exposome	asr39_14		X
Specific exposome	asr40_14		X
Specific exposome	asr41_14		X
Specific exposome	asr42_14		X
Specific exposome	asr43_14		X
Specific exposome	asr44_14		X
Specific exposome	asr45_14		X
Specific exposome	asr46_14		X
Specific exposome	asr47_14		X
Specific exposome	asr48_14		X
Specific exposome	asr49_14		X
Specific exposome	asr50_14		X
Specific exposome	asr51_14		X
Specific exposome	asr52_14		X
Specific exposome	asr53_14		X
Specific exposome	asr54_14		X
Specific exposome	asr55_14		X
Specific exposome	asr56a_14		X
Specific exposome	asr56b_14		X
Specific exposome	asr56c_14		X
Specific exposome	asr56d_14		X
Specific exposome	asr56e_14		X
Specific exposome	asr56f_14		X
Specific exposome	asr56g_14		X
Specific exposome	asr57_14		X
Specific exposome	asr58_14		X
Specific exposome	asr59_14		X
Specific exposome	asr60_14		X
Specific exposome	asr61_14		X
Specific exposome	asr62_14		X
Specific exposome	asr63_14		X
Specific exposome	asr64_14		X
Specific exposome	asr65_14		X
Specific exposome	asr66_14		X
Specific exposome	asr67_14		X
Specific exposome	asr68_14		X
Specific exposome	asr69_14		X
Specific exposome	asr70_14		X
Specific exposome	asr71_14		X
Specific exposome	asr72_14		X
Specific exposome	asr73_14		X
Specific exposome	asr74_14		X
Specific exposome	asr75_14		X
Specific exposome	asr76_14		X
Specific exposome	asr77_14		X
Specific exposome	asr78_14		X
Specific exposome	asr79_14		X
Specific exposome	asr80_14		X
Specific exposome	asr81_14		X
Specific exposome	asr82_14		X
Specific exposome	asr83_14		X
Specific exposome	asr84_14		X
Specific exposome	asr85_14		X
Specific exposome	asr86_14		X
Specific exposome	asr87_14		X
Specific exposome	asr88_14		X
Specific exposome	asr89_14		X
Specific exposome	asr90_14		X
Specific exposome	asr91_14		X
Specific exposome	asr92_14		X
Specific exposome	asr93_14		X
Specific exposome	asr94_14		X
Specific exposome	asr95_14		X
Specific exposome	asr96_14		X
Specific exposome	asr97_14		X
Specific exposome	asr98_14		X
Specific exposome	asr99_14		X
Specific exposome	asr100_14		X
Specific exposome	asr101_14		X
Specific exposome	asr102_14		X
Specific exposome	asr104_14		X
Specific exposome	asr105_14		X
Specific exposome	asr106_14		X
Specific exposome	asr107_14		X
Specific exposome	asr108_14		X
Specific exposome	asr109_14		X
Specific exposome	asr110_14		X
Specific exposome	asr111_14		X
Specific exposome	asr112_14		X
Specific exposome	asr113_14		X
Specific exposome	asr114_14
Specific exposome	asr115_14		X
Specific exposome	asr116_14		X
Specific exposome	asr117_14		X
Specific exposome	asr118_14		X
Specific exposome	asr119_14		X
Specific exposome	asr120_14		X
Specific exposome	asr121_14		X
Specific exposome	asr122_14		X
Specific exposome	scmd1_14		X
Specific exposome	scmd2a_14		X
Specific exposome	scmd2b_14		X
Specific exposome	scmd2c_14		X
Specific exposome	scmd2d_14		X
Specific exposome	scmd2e_14		X
Specific exposome	scmd3_14		X
Specific exposome	scmd4a_14		X
Specific exposome	scmd4b_14		X
Specific exposome	scmd4c_14		X
Specific exposome	scmd4d_14		X
Specific exposome	scmd4e_14		X
Specific exposome	scmd5_14		X
Specific exposome	scmd6_14		X
Specific exposome	scmd7a_14		X
Specific exposome	scmd7b_14		X
Specific exposome	scmd7c_14		X
Specific exposome	scmd7d_14		X
Specific exposome	scmd7e_14		X
Specific exposome	scmd7f_14		X
Specific exposome	scmd7g_14		X
Specific exposome	scmd7h_14		X
Specific exposome	scmd7i_14		X
Specific exposome	scmd8_14		X
Specific exposome	scmd9_14		X
Specific exposome	empth1_14		X
Specific exposome	empth2_14		X
Specific exposome	empth3_14		X
Specific exposome	empth4_14		X
Specific exposome	empth5_14		X
Specific exposome	empth6_14		X
Specific exposome	empth7_14		X
Specific exposome	empth8_14		X
Specific exposome	empth9_14		X
Specific exposome	empth10_14		X
Specific exposome	empth11_14		X
Specific exposome	empth12_14		X
Specific exposome	empth13_14		X
Specific exposome	empth14_14		X
Specific exposome	empth15_14		X
Specific exposome	bijzp14		X
Specific exposome	sexes14		X
Specific exposome	lfts14		X
Specific exposome	oogkls14		X
Specific exposome	sports14		X
Specific exposome	sp1s14
Specific exposome	sp1jrs14
Specific exposome	sp1mds14
Specific exposome	sp1ks14
Specific exposome	sp1gts14
Specific exposome	sp2s14
Specific exposome	sp2jrs14
Specific exposome	sp2mds14
Specific exposome	sp2ks14
Specific exposome	sp2gts14
Specific exposome	sp3s14
Specific exposome	sp3jrs14
Specific exposome	sp3mds14
Specific exposome	sp3ks14
Specific exposome	sp3gts14
Specific exposome	sp4s14
Specific exposome	sp4jrs14
Specific exposome	sp4mds14
Specific exposome	sp4ks14
Specific exposome	sp4gts14
Specific exposome	sp5s14
Specific exposome	sp5jrs14
Specific exposome	sp5mds14
Specific exposome	sp5ks14
Specific exposome	sp5gts14
Specific exposome	sp6s14
Specific exposome	sp6jrs14
Specific exposome	sp6mds14
Specific exposome	sp6ks14
Specific exposome	sp6gts14
Specific exposome	sp7s14
Specific exposome	sp7jrs14
Specific exposome	sp7mds14
Specific exposome	sp7ks14
Specific exposome	sp7gts14
Specific exposome	sp8s14
Specific exposome	sp8jrs14
Specific exposome	sp8mds14
Specific exposome	sp8ks14
Specific exposome	sp8gts14
Specific exposome	sp9s14
Specific exposome	sp9jrs14
Specific exposome	sp9mds14
Specific exposome	sp9ks14
Specific exposome	sp9gts14
Specific exposome	sp10s14
Specific exposome	sp10jrs14
Specific exposome	sp10mds14
Specific exposome	sp10ks14
Specific exposome	sp10gts14
Specific exposome	sp11s14
Specific exposome	sp11jrs14
Specific exposome	sp11mds14
Specific exposome	sp11ks14
Specific exposome	sp11gts14
Specific exposome	sp12s14
Specific exposome	sp12jrs14
Specific exposome	sp12mds14
Specific exposome	sp12ks14
Specific exposome	sp12gts14
Specific exposome	sp13s14
Specific exposome	sp13jrs14
Specific exposome	sp13mds14
Specific exposome	sp13ks14
Specific exposome	sp13gts14
Specific exposome	sp14s14
Specific exposome	sp14jrs14
Specific exposome	sp14mds14
Specific exposome	sp14ks14
Specific exposome	sp14gts14
Specific exposome	sp15s14
Specific exposome	sp15jrs14
Specific exposome	sp15mds14
Specific exposome	sp15ks14
Specific exposome	sp15gts14
Specific exposome	sp16s14
Specific exposome	sp16jrs14
Specific exposome	sp16mds14
Specific exposome	sp16ks14
Specific exposome	sp16gts14
Specific exposome	sp17s14
Specific exposome	sp17jrs14
Specific exposome	sp17mds14
Specific exposome	sp17ks14
Specific exposome	sp17gts14
Specific exposome	sp18s14
Specific exposome	sp18jrs14
Specific exposome	sp18mds14
Specific exposome	sp18ks14
Specific exposome	sp18gts14
Specific exposome	sp19s14
Specific exposome	sp19jrs14
Specific exposome	sp19mds14
Specific exposome	sp19ks14
Specific exposome	sp19gts14
Specific exposome	sp20s14
Specific exposome	sp20jrs14
Specific exposome	sp20mds14
Specific exposome	sp20ks14
Specific exposome	sp20gts14
Specific exposome	sp21s14
Specific exposome	sp21jrs14
Specific exposome	sp21mds14
Specific exposome	sp21ks14
Specific exposome	sp21gts14
Specific exposome	sp22s14
Specific exposome	sp22jrs14
Specific exposome	sp22mds14
Specific exposome	sp22ks14
Specific exposome	sp22gts14
Specific exposome	sp23s14
Specific exposome	sp23jrs14
Specific exposome	sp23mds14
Specific exposome	sp23ks14
Specific exposome	sp23gts14
Specific exposome	sp24s14
Specific exposome	sp24jrs14
Specific exposome	sp24mds14
Specific exposome	sp24ks14
Specific exposome	sp24gts14
Specific exposome	sp25s14
Specific exposome	sp25jrs14
Specific exposome	sp25mds14
Specific exposome	sp25ks14
Specific exposome	sp26s14
Specific exposome	sp25gts14
Specific exposome	sp26jrs14
Specific exposome	sp26mds14
Specific exposome	sp26ks14
Specific exposome	sp26gts14
Specific exposome	sp26nivs14
Specific exposome	sp7nivs14
Specific exposome	sp10nivs14
Specific exposome	sp11nivs14
Specific exposome	sp14nivs14
Specific exposome	sp16nivs14
Specific exposome	sp19nivs14
Specific exposome	sp20nivs14
Specific exposome	sp21nivs14
Specific exposome	sp5nivs14
Specific exposome	sp22nivs14
Specific exposome	sp23nivs14
Specific exposome	sp24nivs14
Specific exposome	sp25nivs14
Specific exposome	spgdlfts14
Specific exposome	spuithlfts14
Specific exposome	spsprlfts14
Specific exposome	spgoeds14
Specific exposome	speff1s14
Specific exposome	speff2s14
Specific exposome	speff3s14
Specific exposome	speff4s14
Specific exposome	speff5s14
Specific exposome	speff6s14
Specific exposome	speff7s14
Specific exposome	speff8s14
Specific exposome	speff9s14
Specific exposome	speff10s14
Specific exposome	sphin1s14
Specific exposome	sphin2s14
Specific exposome	sphin3s14
Specific exposome	sphin4s14
Specific exposome	sphin5s14
Specific exposome	sphin6s14
Specific exposome	sphin7s14
Specific exposome	sphin8s14
Specific exposome	sphin9s14
Specific exposome	sphin10s14
Specific exposome	sphin11s14
Specific exposome	sphin12s14
Specific exposome	sphin13s14
Specific exposome	sphin14s14
Specific exposome	sphin15s14
Specific exposome	sphin16s14
Specific exposome	sphin17s14
Specific exposome	sphin18s14
Specific exposome	sphin19s14
Specific exposome	sphin20s14
Specific exposome	sphin21s14
Specific exposome	sphin22s14
[truncated: 9,886 more rows]
[truncated: 1 more columns]

## Sheet: Table S1B
Table S1B. List of features after feature selection.
Data modality	Variable	Item, Wave	Domain 1	Domain 2	Domain 3	Mean	SD	Min	Max
Specific exposome	lon2_8	feel left out?, ANTR_8	Loneliness			1.32588	0.525709	1	3
Specific exposome	neo2_8	NEO-FFI: a lot of people around me, ANTR_8	Psychological	Personality		3.88264	0.861698	1	5
Specific exposome	neo6_8	NEO-FFI: feel inferior, ANTR_8	Psychological	Personality		2.37342	0.997683	1	5
Specific exposome	neo12_8	NEO-FFI: not cheerful and light-hearted, ANTR_8	Psychological	Personality		1.96887	0.917749	1	5
Specific exposome	neo16_8	NEO-FFI: rarely lonely/blue., ANTR_8	Psychological	Personality		3.49172	1.0244	1	5
Specific exposome	neo26_8	NEO-FFI: worthless, ANTR_8	Psychological	Personality		2.42648	1.10871	1	5
Specific exposome	neo46_8	NEO-FFI: seldom sad/depressed., ANTR_8	Psychological	Personality		3.43066	1.01844	1	5
Specific exposome	bor3_8	PAI-BOR - stormy relationships, ANTR_8	Mental health	Borderline		1.29093	0.600408	1	4
Specific exposome	bor7_8	PAI-BOR - steady mood, ANTR_8	Mental health	Borderline		2.2	0.928355	1	4
Specific exposome	bor12_8	PAI-BOR - rarely lonely, ANTR_8	Mental health	Borderline		2.85474	1.02667	1	4
Specific exposome	bor15_8	PAI-BOR - separation from close ones, ANTR_8	Mental health	Borderline		2.27695	0.886898	1	4
Specific exposome	grkt8	Have you ever smoked?, ANTR_8	Substance use			1.59824	0.771227	1	3
Specific exposome	sbl5_8	SBL - not gambling, especially large sums, ANTR_8	Psychological	Sensation seeking		3.67226	1.23886	1	5
Specific exposome	sbl7_8	SBL - change jobs to avoid work routine., ANTR_8	Psychological	Sensation seeking		2.8856	1.07596	1	5
Specific exposome	sbl9_8	SBL - difficult regularity, ANTR_8	Psychological	Sensation seeking		2.03937	0.949164	1	5
Specific exposome	vrtijdd8	How often do you partake in activities such as neighborhood programs/hobby/social clubs/professional organizations?, ANTR_8	Leisure time			2.59403	1.90761	1	6
Specific exposome	crs15_8	CAARS: underachiever, ANTR_8	ADHD			1.37352	0.534479	1	4
Specific exposome	wrka8	Current employment status - Paid work, ANTR_8	Employment	SES		0.525074	0.499617	0	1
Specific exposome	asr33_8	ASR: no love, ANTR_8	Mental health	Psychopathology		0.137488	0.380059	0	2
Specific exposome	age10	Age, ANTR_10	Demographic			21.0421	2.09712	18	26
Specific exposome	frthee10	How often do you drink: regular (black) tea, ANTR_10	Dietary			2.19144	0.825831	1	3
Specific exposome	bor2_10	PAI-BOR - self attitude changes, ANTR_10	Mental health	Borderline		1.68936	0.780376	1	4
Specific exposome	bor5_10	PAI-BOR - empty inside, ANTR_10	Mental health	Borderline		1.59248	0.814615	1	4
Specific exposome	bor9_10	PAI-BOR - people let me down, ANTR_10	Mental health	Borderline		1.63906	0.832889	1	4
Specific exposome	bor11_10	PAI-BOR - wonder what to do with my life, ANTR_10	Mental health	Borderline		1.6022	0.835255	1	4
Specific exposome	bor15_10	PAI-BOR - separation from close ones, ANTR_10	Mental health	Borderline		2.13312	0.881439	1	4
Specific exposome	rbv10	Exposed to cigarette smoke - living situation as adult, ANTR_10	Substance use			0.144916	0.352157	0	1
Specific exposome	grkt10	Have you ever smoked?, ANTR_10	Substance use			1.64481	0.759002	1	3
Specific exposome	neo4_10	NEO-FFI: courteous, ANTR_10	Psychological	Personality		4.08757	0.715463	1	5
Specific exposome	neo16_10	NEO-FFI: rarely lonely/blue, ANTR_10	Psychological	Personality		3.4421	1.08135	1	5
Specific exposome	neo17_10	NEO-FFI: enjoy talking, ANTR_10	Psychological	Personality		4.07227	0.784756	1	5
Specific exposome	neo22_10	NEO-FFI: like action, ANTR_10	Psychological	Personality		3.65285	0.852074	1	5
Specific exposome	neo23_10	NEO-FFI: dislike poetry, ANTR_10	Psychological	Personality		3.55181	1.14368	1	5
Specific exposome	neo32_10	NEO-FFI: bursting energy, ANTR_10	Psychological	Personality		3.00471	0.90732	1	5
Specific exposome	neo37_10	NEO-FFI: cheerful, vivacious, ANTR_10	Psychological	Personality		4.01882	0.758804	1	5
Specific exposome	neo46_10	NEO-FFI: seldom sad/depressed, ANTR_10	Psychological	Personality		3.26766	1.08541	1	5
Specific exposome	neo56_10	NEO-FFI: ashamed, ANTR_10	Psychological	Personality		2.70353	1.1115	1	5
Specific exposome	gznd10	How would you rate your general health?, ANTR_10	Health			4.13344	0.646044	1	5
Specific exposome	psyc10	Do/did you make use of mental health care, psychologists, social welfare, ANTR_10	Health			1.28333	0.549279	1	3
Specific exposome	wrkc10	Current employment status - student, ANTR_10	Employment	SES		0.695312	0.460455	0	1
Specific exposome	strsst10	How often in the past year did you suffer from stress at home?, ANTR_10	Stress			2.05577	0.72307	1	4
Specific exposome	tvrinkg10	How satisfied are you with your family income?, ANTR_10	Income satisfaction			4.117	1.05003	1	5
Specific exposome	finstrs10	How much financial stress have you experienced in the past year?, ANTR_10	Income satisfaction			1.39051	0.579916	1	3
Specific exposome	lon1_10	How often do you feel that you lack companionship?, ANTR_10	Loneliness			1.53443	0.604075	1	3
Specific exposome	asr12_10	ASR - lonely., ANTR_10	Mental health	Psychopathology		0.391236	0.551485	0	2
Specific exposome	asr22_10	ASR - worry about future., ANTR_10	Mental health	Psychopathology		0.668495	0.665552	0	2
Specific exposome	asr33_10	ASR - no love, ANTR_10	Mental health	Psychopathology		0.140063	0.381573	0	2
Specific exposome	asr35_10	ASR - worthless/inferior., ANTR_10	Mental health	Psychopathology		0.260188	0.517625	0	2
Specific exposome	asr42_10	ASR - rather alone, ANTR_10	Mental health	Psychopathology		0.455975	0.546453	0	2
Specific exposome	asr47_10	ASR - lack selfconfidence, ANTR_10	Mental health	Psychopathology		0.701095	0.689909	0	2
Specific exposome	asr48_10	ASR - not liked, ANTR_10	Mental health	Psychopathology		0.146782	0.358438	0	2
Specific exposome	asr56e_10	ASR - Rashes, ANTR_10	Mental health	Psychopathology		0.267139	0.540504	0	2
Specific exposome	asr58_10	ASR - pick skin or other parts, ANTR_10	Mental health	Psychopathology		0.304553	0.607516	0	2
Specific exposome	asr60_10	ASR - little enjoy., ANTR_10	Mental health	Psychopathology		0.141176	0.39282	0	2
Specific exposome	asr69_10	ASR - reserved, ANTR_10	Mental health	Psychopathology		0.592767	0.681931	0	2
Specific exposome	asr78_10	ASR - trouble making decisions., ANTR_10	Mental health	Psychopathology		0.61194	0.643239	0	2
Specific exposome	asr80_10	ASR - stand up, ANTR_10	Mental health	Psychopathology		1.30606	0.672253	0	2
Specific exposome	asr86_10	ASR - stubborn/sullen/irritable., ANTR_10	Mental health	Psychopathology		0.50591	0.596524	0	2
Specific exposome	asr98_10	ASR - help others., ANTR_10	Mental health	Psychopathology		1.7144	0.56633	0	2
Specific exposome	asr100_10	ASR - trouble sleeping, ANTR_10	Mental health	Psychopathology		0.288976	0.564895	0	2
Specific exposome	asr109_10	ASR - try new things., ANTR_10	Mental health	Psychopathology		1.35484	0.621763	0	2
Specific exposome	asr112_10	ASR - worry, ANTR_10	Mental health	Psychopathology		0.732494	0.691369	0	2
Specific exposome	age14	Age, ANTR_14	Demographic			27.7621	2.31941	23	33
Specific exposome	wrdrel14	On a scale from 0 (very bad) to 10 (very good), how would you rate your current relationship status., ANTR_14	Social relations			7.98186	1.76622	0	10
Specific exposome	wrdwn14	On a scale from 0 (very bad) to 10 (very good), how would you rate your current living situation?, ANTR_14	Living situation	SES		8.13998	1.28276	2	10
Specific exposome	gznd14	How would you rate your general health?, ANTR_14	Health			4.12189	0.709152	1	5
Specific exposome	hulpv14	Ever been in contact with counseling professionals for problems unrelated to physical health?, ANTR_14	Health			1.4941	0.69061	1	3
Specific exposome	aller14	Allergy or hay fever - Condition ever diagnosed?, ANTR_14	Health			0.909416	1.34905	0	3
Specific exposome	LE5a14	Life events item 5: Dropping out of education - not experienced, ANTR_14	Life events			0.78563	0.410626	0	1
Specific exposome	LE6b14	Life events item 6: Relationship problems with partner - less than 1 year ago, ANTR_14	Life events			0.113074	0.31687	0	1
Specific exposome	LE9d14	Life events item 9: Getting hospitalized - longer than 5 years ago, ANTR_14	Life events			0.146054	0.353369	0	1
Specific exposome	LE10a14	Life events item 10: Serious illness or injury of yourself - not experienced, ANTR_14	Life events			0.772674	0.419352	0	1
Specific exposome	LE30a14	Life events item 30: Death of parent - not experienced, ANTR_14	Life events			0.91755	0.275211	0	1
Specific exposome	LE28c14	Life events item 28: Had a child - 1-5 years ago, ANTR_14	Life events			0.0954064	0.293949	0	1
Specific exposome	LE32a14	Life events item 32: Other - not experienced, ANTR_14	Life events			0.58775	0.49253	0	1
Specific exposome	socsupa14	people who care, ANTR_14	Social relations	Social Support		4.53592	0.788444	1	5
Specific exposome	socsupb14	love and affection, ANTR_14	Social relations	Social Support		4.54717	0.730604	1	5
Specific exposome	socsupf14	invited to go out or do things, ANTR_14	Social relations	Social Support		4.29127	0.9725	1	5
Specific exposome	tvronl14	How satisfied are you with the quality of your online social contacts?, ANTR_14	Social relations	Social media		1.63282	0.955764	1	5
Specific exposome	tvroff14	How satisfied are you with the quality of your offline social contacts?, ANTR_14	Social relations			1.69693	1.07736	1	5
Specific exposome	ukbsatd14	In general how satisfied are you with your health?, ANTR_14	Mental health			2.25342	0.926599	1	6
Specific exposome	ukbsate14	In general how satisfied are you with your friendships?, ANTR_14	Mental health			2.0796	0.772266	1	6
Specific exposome	lota14	in uncertainty, expect best, ANTR_14	Optimism			2.47696	0.927768	0	4
Specific exposome	lotc14	optimistic about future, ANTR_14	Optimism			2.5193	0.89502	0	4
Specific exposome	lote14	rarely count on good things, ANTR_14	Optimism			1.16708	0.901941	0	4
Specific exposome	lotf14	expect more good than bad things, ANTR_14	Optimism			2.84472	0.764243	0	4
Specific exposome	lon1_14	lack companionship?, ANTR_14	Loneliness			1.6464	0.632676	1	3
Specific exposome	lon2_14	left out?, ANTR_14	Loneliness			1.34037	0.540336	1	3
Specific exposome	lon3_14	isolated?, ANTR_14	Loneliness			1.37935	0.581253	1	3
Specific exposome	wrkb14	Current employment status - volunteer work, ANTR_14	Employment	SES		0.0968554	0.295947	0	1
Specific exposome	wrkc14	Current employment status - student, ANTR_14	Employment	SES		0.110692	0.313948	0	1
Specific exposome	asr2_14	ASR - use opportunities, ANTR_14	Mental health	Psychopathology		1.57526	0.571302	0	2
Specific exposome	asr9_14	ASR - cannot off certain thoughts, ANTR_14	Mental health	Psychopathology		0.48906	0.67747	0	2
Specific exposome	asr12_14	ASR - lonely, ANTR_14	Mental health	Psychopathology		0.382166	0.572934	0	2
Specific exposome	asr13_14	ASR - confused, ANTR_14	Mental health	Psychopathology		0.212276	0.462086	0	2
Specific exposome	asr22_14	ASR - worry future, ANTR_14	Mental health	Psychopathology		0.526181	0.622688	0	2
Specific exposome	asr27_14	ASR - jealous, ANTR_14	Mental health	Psychopathology		0.524485	0.544219	0	2
Specific exposome	asr35_14	ASR - worthless/inferior, ANTR_14	Mental health	Psychopathology		0.275995	0.528933	0	2
Specific exposome	asr55_14	ASR - moods swing, ANTR_14	Mental health	Psychopathology		0.276983	0.540065	0	2
Specific exposome	asr60_14	ASR - very little enjoy, ANTR_14	Mental health	Psychopathology		0.16645	0.431045	0	2
Specific exposome	asr69_14	ASR - reserved, ANTR_14	Mental health	Psychopathology		0.620104	0.653248	0	2
Specific exposome	asr113_14	ASR - worry relations opposite sex, ANTR_14	Mental health	Psychopathology		0.251968	0.537212	0	2
Specific exposome	scmd4c_14	When do you spend time on social media?: during social events., ANTR_14	Social media			0.171691	0.377359	0	1
Specific exposome	scmd5_14	Do you check your social media accounts before getting up from bed?, ANTR_14	Social media			0.492084	0.500267	0	1
Specific exposome	scmd7a_14	For what reason(s) do you use social media?: to keep in touch with friends and family., ANTR_14	Social media			3.15984	1.25655	1	5
Specific exposome	scmd7b_14	For what reason(s) do you use social media?: to plan events., ANTR_14	Social media			2.13588	1.15337	1	5
Specific exposome	rosqgs14	RSE - feel valuable, YNTR_14	Self-esteem			2.45353	0.902329	1	4
Specific exposome	livee1s14	Live events - Someone close to you was or is seriously ill, YNTR_14	Life events			1.82169	0.906574	1	4
Specific exposome	q6ysr14	YSR - Like animals, YNTR_14	Mental health	Psychopathology		1.56643	0.595032	0	2
Specific exposome	q17ysr14	YSR - Daydreaming, YNTR_14	Mental health	Psychopathology		0.639044	0.65347	0	2
Specific exposome	q32ysr14	YSR - Feel perfect, YNTR_14	Mental health	Psychopathology		0.500401	0.615314	0	2
Specific exposome	q45ysr14	YSR - Nervous, YNTR_14	Mental health	Psychopathology		0.548516	0.583903	0	2
Specific exposome	q51ysr14	YSR - Dizzy/lightheaded, YNTR_14	Mental health	Psychopathology		0.284345	0.504792	0	2
Specific exposome	q74ysr14	YSR - Show off, YNTR_14	Mental health	Psychopathology		0.247406	0.458592	0	2
Specific exposome	q75ysr14	YSR - shy/timid, YNTR_14	Mental health	Psychopathology		0.612749	0.653659	0	2
Specific exposome	allergs14	Ailments - Allergy or hay fever, ever diagnosed?, YNTR_14	Health			0.194167	0.395723	0	1
Specific exposome	blaass14	Ailments - Bladder infection, ever diagnosed?, YNTR_14	Health			0.0879865	0.283395	0	1
Specific exposome	menstrs14	Have you ever menstruated?, YNTR_14	Puberty			0.628891	0.483295	0	1
Specific exposome	citos14	Did you do the CITO test?, YNTR_14	EA	SES		0.862069	0.344966	0	1
Specific exposome	s1sexs14	Family - Sex brother/sister 1, YNTR_14	Household			0.539435	0.498685	0	1
Specific exposome	gkscfas14	GKS (FES) - argument, everyone sticks nose, YNTR_14	Family functioning			0.43538	0.496007	0	1
Specific exposome	gkscfcs14	GKS (FES) - often criticize each other, YNTR_14	Family functioning			0.327141	0.469359	0	1
Specific exposome	gkscfjs14	GKS (FES) - start throwing things around, YNTR_14	Family functioning			0.121872	0.327271	0	1
Specific exposome	sp19s16	Sport - Soccer, YNTR_16	Exercise			0.238386	0.426357	0	1
Specific exposome	rosqgs16	RSE - feel valuable, YNTR_16	Self-esteem			2.82164	0.827267	1	4
Specific exposome	livem1s16	Live events - A little brother or sister was born or adopted, YNTR_16	Life events			1.21982	0.621605	1	3
Specific exposome	q8ysr16	YSR - Trouble concentrating, YNTR_16	Mental health	Psychopathology		0.785555	0.643806	0	2
Specific exposome	q19ysr16	YSR - get attention, YNTR_16	Mental health	Psychopathology		0.369012	0.530053	0	2
Specific exposome	q49ysr16	YSR - Do things better, YNTR_16	Mental health	Psychopathology		0.812874	0.628427	0	2
Specific exposome	q73ysr16	YSR - Work with hands, YNTR_16	Mental health	Psychopathology		1.07479	0.602217	0	2
Specific exposome	q80ysr16	YSR - Stand up, YNTR_16	Mental health	Psychopathology		1.40882	0.609925	0	2
Specific exposome	q48_neos16	NEO-FFI: little interest in nature of universe/human condition, YNTR_16	Psychological	Personality		2.9478	1.18059	1	5
Specific exposome	wgtrols16	What role do your figure and/or weight play in how you see yourself?, YNTR_16	Dietary			2.99543	0.957516	1	5
Specific exposome	eetbuis16	Do you suffer from/Have you ever suffered from binge eating, and if so, how often does/did this happen?, YNTR_16	Dietary			1.66692	1.03907	1	5
Specific exposome	crafftbs16	CRAFFT - use alcohol or drugs to feel better, YNTR_16	Substance use			0.220982	0.41514	0	1
Specific exposome	frans1s16	Did you attend the following foreign languages? French 1, YNTR_16	EA	SES		0.575087	0.494618	0	1
Specific exposome	engelsvgls16	How is your level with regard to this subject in comparison with your peers? English, YNTR_16	EA	SES		3.14586	1.05456	1	5
Specific exposome	fadgfds16	FADGF - Individuals are accepted, YNTR_16	Family functioning			1.72368	0.643357	1	4
Specific exposome	fadgffs16	FADGF - express feelings, YNTR_16	Family functioning			1.89799	0.603249	1	4
Specific exposome	fadgfhs16	FADGF - feel accepted, YNTR_16	Family functioning			1.69946	0.613409	1	4
Specific exposome	fadgfls16	FADGF - confide, YNTR_16	Family functioning			1.5908	0.642656	1	4
Specific exposome	gkscfbs16	GKS (FES) - sometimes hit, YNTR_16	Family functioning			0.286265	0.45219	0	1
Specific exposome	gkscfgs16	GKS (FES) - visibly angry, YNTR_16	Family functioning			0.322614	0.467719	0	1
Specific exposome	gkscfis16	GKS (FES) - small conflicts, YNTR_16	Family functioning			0.479134	0.499758	0	1
Specific exposome	gkscfjs16	GKS (FES) - start throwing things around, YNTR_16	Family functioning			0.119691	0.324725	0	1
Specific exposome	q1m3	CBCL - Aches, pains, YNTR_3	Mental health	Psychopathology		0.194153	0.433685	0	2
Specific exposome	q7m3	CBCL - things out of place, YNTR_3	Mental health	Psychopathology		0.315829	0.554829	0	2
Specific exposome	q34m3	CBCL - Accident-prone, YNTR_3	Mental health	Psychopathology		0.512378	0.66047	0	2
Specific exposome	q65m3	CBCL - toilet training, YNTR_3	Mental health	Psychopathology		0.353208	0.676928	0	2
Specific exposome	q97m3	CBCL - Whining, YNTR_3	Mental health	Psychopathology		0.45997	0.561338	0	2
Specific exposome	gnmidq5	Does the child ever used prescription medication since the 3rd birthday?, YNTR_5	Medication			0.549734	0.497709	0	1
Specific exposome	astm1q5	Has the child suffered from wheezing since birth?, YNTR_5	Health			0.250374	0.43339	0	1
Specific exposome	astm4q5	Has a physician ever diagnosed since birth: bronchitis/bronchiolitis, YNTR_5	Health			0.183812	0.387478	0	1
Specific exposome	astm6q5	Has a physician ever diagnosed since birth: asthma, YNTR_5	Health			0.0815385	0.273766	0	1
Specific exposome	q3m5	DCB - Speak rapidly. Mother report, YNTR_5	Mental health	Psychopathology		1.92565	1.02737	1	5
Specific exposome	q41m5	DCB - Will venture try something new. Mother report, YNTR_5	Mental health	Psychopathology		3.47509	1.02695	1	5
Specific exposome	q8m7	CBCL - Can't concentrate, YNTR_7	Mental health	Psychopathology		0.301564	0.521424	0	2
Specific exposome	q23m7	CBCL - Disobedient, YNTR_7	Mental health	Psychopathology		0.090511	0.287017	0	1
Specific exposome	q83m7	CBCL - Stores things, YNTR_7	Mental health	Psychopathology		0.170803	0.447403	0	2
Specific exposome	q88m7	CBCL - Sulks, YNTR_7	Mental health	Psychopathology		0.552228	0.559681	0	2
Specific exposome	q113am7	CBCL - Other problems, YNTR_7	Mental health	Psychopathology		0.120289	0.43332	0	2
Specific exposome	zhuism7	Has the child been hospitalized after the age of five?, YNTR_7	Health			0.10355	0.304789	0	1
Specific exposome	q29m10	CBCL - 29 Fears, YNTR_10	Mental health	Psychopathology		0.353676	0.584873	0	2
Specific exposome	q44m10	CBCL - 44 Bites fingernails, YNTR_10	Mental health	Psychopathology		0.412068	0.692503	0	2
Specific exposome	q45m10	CBCL - 45 Nervous, tense, YNTR_10	Mental health	Psychopathology		0.332103	0.507371	0	2
Specific exposome	q46m10	CBCL - 46 Twitching, YNTR_10	Mental health	Psychopathology		0.120573	0.373226	0	2
Specific exposome	q56am10	CBCL - 56a Aches, pains, YNTR_10	Mental health	Psychopathology		0.0777778	0.291762	0	2
Specific exposome	q5cm10	CPRS_R:S - attention span, YNTR_10	ADHD			0.428571	0.664279	0	3
Specific exposome	q15cm10	CPRS_R:S - distractibility, YNTR_10	ADHD			0.411405	0.686102	0	3
Specific exposome	zhuism10	Has the child been hospitalized after the age of six?, YNTR_10	Health			0.128698	0.334989	0	1
Specific exposome	q32m12	CBCL - Feels perfect, YNTR_12	Mental health	Psychopathology		0.431446	0.602749	0	2
Specific exposome	q87m12	CBCL - Mood changes, YNTR_12	Mental health	Psychopathology		0.263433	0.484262	0	2
Specific exposome	chronm12	Does the child have a chronic physical condition or disability?, YNTR_12	Health			0.0772693	0.267118	0	1
Specific exposome	zhuism12	Has the child been hospitalized after the age of six?, YNTR_12	Health			0.0685072	0.252743	0	1
Specific exposome	sibsm12	Do the twins have any other brothers/sisters (also count half-brothers/sisters, etc)?, YNTR_12	Household			0.68927	0.462965	0	1
Specific exposome	vervo3s14	How do you usually go to school? - by public transport (bus, train, tram, etc.), YNTR_14	Environment	Behavior		0.0527682	0.223667	0	1
Specific exposome	dgbst2os16	What is your main daytime activity? - I work, YNTR_16	Employment	SES		0.395402	0.489124	0	1
Specific exposome	onderw3os16	What form of secondary education are you in or have you last attended? - pre university education (vwo), YNTR_16	EA	SES		0.307345	0.461654	0	1
Specific exposome	onderw6os16	What form of secondary education are you in or have you last attended? - 2-4 years of intermediate vocational education (mbo), YNTR_16	EA	SES		0.132203	0.338903	0	1
Specific exposome	dipln1os16	Have you obtained a diploma in secondary education? - yes, pre-vocational secondary education (vmbo) [2], YNTR_16	EA	SES		0.0762887	0.265596	0	1
Specific exposome	prac_sports_14_dum	Practicing any sports (no/yes), ANTR_14	Exercise			0.64311	0.479365	0	1
Specific exposome	p_prac_sports_y10_dum	Practicing any sports (Parents) (no/yes), YNTR_14	Exercise			0.140248	0.347371	0	1
Specific exposome	lrtekq5	Which hand do the children usually use to: draw on paper?, YNTR_5	Behavior			0.856391	0.350825	0	1
Specific exposome	typem10_3	type of organization work (or previous job if you don't work)? 2nd answer, YNTR_10	Employment	SES		0.372671	0.483816	0	1
Specific exposome	rkfamv10_2	Smoking habits father, ANTR_10	Substance use			0.26699	0.442566	0	1
Specific exposome	rkfamm10_2	Smoking habits mother, ANTR_10	Substance use			0.257624	0.437502	0	1
Specific exposome	rkfamm10_3	Smoking habits mother, ANTR_10	Substance use			0.0393258	0.194447	0	1
Specific exposome	berpm10_6	What kind of profession do you/did you have (most recent profession)?, YNTR_10	Employment	SES		0.321386	0.467288	0	1
Specific exposome	werkm_cbsm3_6	Profession mother coded with employment classification (CBS), YNTR_3	Employment	SES		0.18189	0.385906	0	1
Specific exposome	werkvm7_7	Profession father coded with employment classification (CBS), YNTR_7	Employment	SES		0.184839	0.388369	0	1
Specific exposome	werkmm7_6	Profession mother coded with employment classification (CBS), YNTR_7	Employment	SES		0.187177	0.390255	0	1
Specific exposome	alcsrt8_4	What do you prefer to drink?, ANTR_8	Substance use			0.209474	0.407147	0	1
Specific exposome	brgst10_1	What is your marital status?, ANTR_10	Social relations			0.796078	0.40307	0	1
Specific exposome	haarkls14_1	What is the natural color of your hair?, YNTR_14	Physical			0.456661	0.498318	0	1
Specific exposome	sgelm3_1	Which answer is closest to your past or current religion?, YNTR_3	Religion			0.153656	0.360842	0	1
Specific exposome	sgelm10_2	Which answer is closest to your past or current religion?, YNTR_10	Religion			0.479029	0.499744	0	1
Specific exposome	woonsts16_2	Which of the following answers best describes your present living situation? (give one answer only), YNTR_16	Household			0.0508475	0.219771	0	1
Specific exposome	prtnr8_1	Do you have a steady relationship?, ANTR_8	Social relations			0.759843	0.427389	0	1
Specific exposome	prtnr14_1	Do you have a steady relationship?, ANTR_14	Social relations			0.302784	0.459729	0	1
Specific exposome	menregs14_2	Do you have regular periods?, YNTR_14	Puberty			0.645995	0.47852	0	1
Specific exposome	menregs16_1	Do you have regular periods?, YNTR_16	Puberty			0.28464	0.451485	0	1
Specific exposome	menregs16_2	Do you have regular periods?, YNTR_16	Puberty			0.525242	0.499631	0	1
Specific exposome	ldkrk8	Are you a practicing member of a church or religious community?, ANTR_8	Religion			0.365854	0.481904	0	1
Specific exposome	leidm7	Are/were you in charge of others in your current/former profession?, YNTR_7	Employment	SES		0.243061	0.429092	0	1
Specific exposome	ukbgznc14	Does your mood often go up and down?, ANTR_14	Mental health			1.72955	0.444485	1	2
Specific exposome	ukbgzne14	Are you an irritable person?, ANTR_14	Mental health			1.73113	0.443668	1	2
Specific exposome	ukbgzng14	Do you often feel fed-up?, ANTR_14	Mental health			1.79134	0.406619	1	2
Specific exposome	ukbgzni14	Are you a worrier?, ANTR_14	Mental health			1.56957	0.495459	1	2
Specific exposome	ukbgznk14	Do you worry too long after an embarrassing experience?, ANTR_14	Mental health			1.56711	0.495803	1	2
Specific exposome	ukbgznm14	Do you often feel lonely?, ANTR_14	Mental health	Loneliness		1.87678	0.328899	1	2
Specific exposome	mvangq5	Can the children: catch a ball?, YNTR_5	Behavior			0.936252	0.244397	0	1
Specific exposome	mlezq5	Can the children: read simple words?, YNTR_5	Behavior			0.253943	0.435437	0	1
Genome	Platform_2	Platform dummy	Covariate			0.09	0.28	0	1
Genome	Platform_3	Platform dummy	Covariate			0	0.06	0	1
Genome	Platform_4	Platform dummy	Covariate			0	0.07	0	1
Genome	Platform_5	Platform dummy	Covariate			0.02	0.13	0	1
Genome	Platform_6	Platform dummy	Covariate			0.49	0.5	0	1
Genome	prs_Agreeableness	PGS Agreeableness	Personality			-9.92e-12	9.86e-10	-3.99e-09	3.78e-09
Genome	prs_Asthma	PGS Asthma	Health			-1.35e-07	1.77e-08	-1.9e-07	-7.49e-08
Genome	prs_ChildhoodBMI	PGS Childhood BMI	Developmental			-1.09e-09	9.29e-10	-4.42e-09	2.79e-09
Genome	prs_ChildhoodMaltreatment	PGS Childhood Maltreatment	Developmental			-2.84e-09	4.34e-09	-1.91e-08	1.26e-08
Genome	prs_CircadianRhythm	PGS Circadian Rhythm	Sleep			1.3e-09	1.21e-08	-4.25e-08	4.31e-08
Genome	prs_EA	PGS EA	SES			-2.03e-08	1.45e-08	-6.6e-08	3.35e-08
Genome	prs_HouseholdIncome	PGS Household Income	SES			1.21e-08	6.78e-09	-1.82e-08	3.51e-08
Genome	prs_Loneliness	PGS Loneliness	Mental health			-4.24e-09	3.46e-09	-1.65e-08	6.55e-09
Genome	prs_MdrtToVgrsPhsclActvt	PGS Moderate To Vigourous Physical Activity	Exercise			1.3e-08	1.39e-08	-3.49e-08	6.54e-08
Genome	prs_PubertalGrowth	PGS Pubertal Growth	Developmental			-3.42e-09	9.34e-09	-3.95e-08	2.96e-08
Genome	prs_Resilience	PGS Resilience	Mental health			1.18e-09	2.18e-09	-6.37e-09	9.45e-09
Genome	prs_SmokCess	PGS Smoking Cessation	Substance use			-1.45e-10	2e-09	-7.7e-09	6.8e-09
Genome	prs_Wellbeing	PGS Wellbeing	Mental health			-2.28e-09	7.84e-09	-3.12e-08	2.55e-08
Genome	PC1	Genetic principal component	Covariate			-0.00949	0.000235	-0.0102	-0.0065
Genome	PC2	Genetic principal component	Covariate			-0.0267	0.000494	-0.0281	-0.0214
Genome	PC3	Genetic principal component	Covariate			-0.009	0.000646	-0.0113	-0.0058
Genome	PC4	Genetic principal component	Covariate			-0.0159	0.000712	-0.0187	-0.0127
Genome	PC5	Genetic principal component	Covariate			0.00938	0.00352	-0.0099	0.0228
Genome	PC6	Genetic principal component	Covariate			0.00284	0.00152	-0.0043	0.0089
Genome	PC7	Genetic principal component	Covariate			1.21e-05	0.00135	-0.0046	0.0047
Genome	PC8	Genetic principal component	Covariate			0.0064	0.00184	-0.0008	0.0125
Genome	PC9	Genetic principal component	Covariate			-0.00206	0.00209	-0.0082	0.0064
Genome	PC10	Genetic principal component	Covariate			0.0186	0.00365	-0.0013	0.0317
General exposome	Onttrekkingen_bouwjaar_19451970_yntr10	Number of residential property conversions (built 1945-1970), YNTR_10	Housing stock			0.27	0.45	0	1
General exposome	Rekeninkomen_Meerpersoons_Totaal_yntr10	Accounting multi-person household income housing benefit receivers, YNTR_10	Income			15510.7	1147.29	13046	19656
General exposome	Voorraad_bouwjaar_20012010_yntr10	Housing stock (built 2001-2010), YNTR_10	Housing stock			0.45	0.5	0	1
General exposome	Nieuwbouw_3_kamers_yntr12	Number of newly built houses (3 rooms), YNTR_12	Housing stock			0.35	0.48	0	1
General exposome	Nieuwbouw_4_kamers_2_yntr12	Number of newly built houses (4 rooms), YNTR_12	Housing stock			0.63	0.48	0	1
General exposome	Nieuwbouw_5plus_kamers_yntr12	Number of newly built houses (>5 rooms), YNTR_12	Housing stock			0.51	0.5	0	1
General exposome	Nieuwbouw_particuliere_huursector_yntr12	Number of newly built houses private rent, YNTR_12	Housing stock			0.13	0.34	0	1
General exposome	Nieuwbouw_sociale_huursector_yntr12	Number of newly built houses social rent, YNTR_12	Housing stock			0.21	0.41	0	1
General exposome	Onttrekkingen_2_kamers_yntr12	Number of residential property conversions (2 rooms), YNTR_12	Housing stock			0.1	0.3	0	1
General exposome	Onttrekkingen_huursector_yntr12	Number of residential property conversions (rent), YNTR_12	Housing stock			0.21	0.41	0	1
General exposome	Perc_voorraad_bjr_20012010_yntr12	Percentage housing stock (built 2001-2010), YNTR_12	Housing stock			0.64	0.48	0	1
General exposome	Woningtype_onbekend_transacties_yntr12	House transactions (type unknown), YNTR_12	Housing stock			0.47	0.5	0	1
General exposome	tweeondereenkap_woningen_transacties_yntr14	Semidetached houses transactions, YNTR_14	Housing stock			0.65	0.48	0	1
General exposome	Vrijstaande_woningen_transacties_yntr14	House transactions (detached), YNTR_14	Housing stock			0.64	0.48	0	1
General exposome	bedrijf_huur_verhuurde_bedrijfspanden_yntr16	Number of rented business premises, YNTR_16	Housing stock	Land use		0.14	0.35	0	1
General exposome	bedrijf_huur_totale_oppervlakte_verhuurde_bedrijfspanden_antr8	Total area rented business premises, ANTR_8	Housing stock	Land use		0.24	0.43	0	1
General exposome	LL_VO_naar_VAVO_totaal_antr8	Number of pupils from secondary to adult secondary education, ANTR_8	Population	Education		0.16	0.36	0	1
General exposome	a_wat_ha_antr8	Total area water (bluespace), ANTR_8	Bluespace	Land use		0.68	0.46	0	1
General exposome	p_antaru_antr8	Percentage of Dutch Antilles/Aruba origin inhabitants, ANTR_8	Population			0.35	0.48	0	1
General exposome	p_wcorpw_antr8	Percentage public housing, ANTR_8	Housing stock			0.89	0.32	0	1
General exposome	KD2LF1000_antr8	Kernel density local food shops 1000 meter radius, ANTR_8	Amenities	Foodscape		0.83	0.38	0	1
General exposome	Appartementen_transacties_antr10	Apartment transactions, ANTR_10	Housing stock			0.63	0.48	0	1
General exposome	Binnenzwembad_antr10	Number of swimming pools, ANTR_10	Amenities			0.27	0.45	0	1
General exposome	LL_VMBO_kader_beroepsgerichte_leerweg_totaal_antr10	Pre-vocational education pupils ("kader"), ANTR_10	Population	Education		0.19	0.39	0	1
General exposome	LL_VMBO_theoretische_leerweg_totaal_antr10	Pre-vocational education pupils ("theoretical"), ANTR_10	Population	Education		0.27	0.44	0	1
General exposome	p_e_o_w_antr10	Percentage housing ownership unknown, ANTR_10	Housing stock			0.31	0.46	0	1
General exposome	p_marok_antr10	Percentage of Moroccan origin inhabitants, ANTR_10	Population			0.45	0.5	0	1
General exposome	p_tur_antr10	Percentage of Turkish origin inhabitants, ANTR_10	Population			0.48	0.5	0	1
General exposome	Vrijstaande_woningen_transacties_antr10	House transactions (detached), ANTR_10	Housing stock			0.59	0.49	0	1
Note. Means, standard deviations, and ranges are based on the respective unimodal datasets. General exposome feature names are abbreviated in the manuscript for readability.

## Sheet: Table S2
Table S2. Attrition analysis.
					Wellbeing				Education (4 categories)							Education (7 categories)										Gender
Sample		N	M	SD	TS	p-value	ES		1	2	3	4	p-value*	ES		1	2	3	4	5	6	7	p-value*	ES		Male	Female	TS	p-value	ES
Full sample		19365	0.0116	0.673					0.00747075	0.165257	0.352385	0.474887		[-.101 - .124]		0.00788993	0.0687963	0.0967959	0.24632	0.110267	0.295391	0.174541		[-.132 - .080]		0.346748	0.653252
vs	Unimodal specific exposome	1404	-0.16	0.662	-10.7595	< 2.2e-16	-0.153903		0	0.0572289	0.289157	0.653614	2	0.0732804		0	0.00626959	0.0532915	0.0752351	0.225705	0.410658	0.22884	5	0.079934		0.287954	0.712046	4.4822	7.89e-06	0.0622198
Full sample		14895	-0.00729	0.676					0.00884035	0.175117	0.363625	0.452418		[-.105 - .146]		0.00922611	0.0727072	0.103828	0.248967	0.118838	0.282842	0.163591		[-.101 - .114]		0.344327	0.655673
vs	Unimodal genome	5874	0.0185	0.667	2.22433	0.0261	0.0353461		0.004	0.135467	0.323733	0.5368	3	0.101134		0.00434783	0.0547826	0.077971	0.224928	0.102899	0.332464	0.202609	2	0.0795894		0.338839	0.661161	0.750409	0.453	0.0104168
Full sample		16910	-0.00308	0.68					0.00818218	0.174093	0.35834	0.459385		[-.199 - .154]		0.0086425	0.0740936	0.100126	0.249684	0.112985	0.289629	0.16484		[-.166 - .191]		0.343608	0.656392
vs	Unimodal general exposome	3859	0.0135	0.645	1.65176	0.0986	0.0235328		0	0.068567	0.289676	0.641757	3	0.153733		0	0.0114379	0.0596405	0.175654	0.119281	0.370098	0.263889	6	0.106075		0.339124	0.660876	0.529391	0.597	0.00734876
Full sample		19872	0.00752	0.673					0.00741734	0.164701	0.352636	0.475246		[-.095 - .140]		0.00782966	0.0682708	0.0967249	0.245393	0.111429	0.29619	0.174162		[-.127 - .098]		0.345869	0.654131
vs	Multimodal specific exposome + genome	897	-0.167	0.662	-9.21341	< 2.2e-16	-0.13083		0	0.0476191	0.257937	0.694444	3	0.07859		0	0.0083682	0.041841	0.0585774	0.213389	0.414226	0.263598	6	0.0750897		0.274247	0.725753	4.42254	1.07e-05	0.0613916
Full sample		19689	0.00888	0.675					0.00742862	0.164772	0.352367	0.475432		[-.094 - .125]		0.00784314	0.068484	0.0966045	0.245528	0.111047	0.295839	0.174653		[-.125 - .110]		0.345968	0.654032
vs	Multimodal specific exposome + general exposome	1080	-0.162	0.634	-9.53367	< 2.2e-16	-0.138216		0	0.0520446	0.275093	0.672862	2	0.0724628		0	0.00389105	0.0505837	0.0661479	0.22179	0.420233	0.237354	4	0.0745276		0.284523	0.715477	4.14198	3.66e-05	0.057497
Full sample		18968	0.00352	0.676					0.00774904	0.168798	0.356923	0.46653		[-.150 - .235]		0.00818118	0.0705378	0.0984735	0.24803	0.113439	0.292427	0.168912		[-.120 - .167]		0.344849	0.655151
vs	Multimodal genome + general exposome	1801	-0.0371	0.642	-3.24778	0.00117	-0.0457419		0	0.0642955	0.257182	0.678523	3	0.132074		0	0.0145138	0.0522496	0.142235	0.117562	0.391872	0.281567	5	0.0907336		0.320933	0.679067	2.04367	0.0411	0.0283693
Full sample		20067	0.00631	0.674					0.00738631	0.16419	0.352585	0.475839		[-.085 - .141]		0.00779542	0.0680673	0.096397	0.244795	0.111988	0.296416	0.174541		[-.123 - .082]		0.345398	0.654602
vs	Multimodal specific exposome + genome + general exposome	702	-0.18	0.628	-8.73143	< 2.2e-16	-0.125884		0	0.0487805	0.239024	0.712195	3	0.0771698		0	0.00518135	0.0466321	0.0466321	0.207254	0.430052	0.264249	6	0.0689056		0.267806	0.732194	4.25915	2.28e-05	0.0591236
Note. TS = Test statistic (Wellbeing = t-statistic of beta value from mixed effects model); ES = Effect size (Wellbeing & Gender = Cohen's D based on mixed effect model using the lme.dscore function; Education = range and absolute mean of mixed effect model based Cohen's D over 4 or 7 models which each category as the outcome); * number of times (out of 4 or 7 tests) p-value was significant at .0…

## Sheet: Table S3
Table S3. Polygenic scores (PGS).
PGS	1st author	Journal	(Publication) Year	ID
AccelerationAverage	Klimentidis	Int J Obes	2018	PMID29899525
ADHD	Demontis	Nat. Gen.	2019	PMID30478444
ADHD (childhood)	DeZeeuw	Behav. Genet.	2020	PMID32026073
AgeAtFirstBirth	Barban	Nat. Gen.	2016	PMID27798627
Aggression (Childhood)	Ip	Biorxiv	2019	https://doi.org/10.1101/854927
Agreeableness	Lo	Nat. Gen.	2017	PMID27918536
AlcoholUse	Liu	Nat. Gen.	2019	PMID30643251
AlzheimersDisease	Lambert	Nat. Gen.	2013	PMID24162737
AnorexiaNervosa	Watson	Nat. Gen.	2019	PMID31308545
Anxiety	Purves	Mol. Psychiatry	2019	PMID31748690
Asthma	Demenais	Nat. Gen.	2018	PMID29273806
AutismSpectrumDisorder	Grove	Nat. Gen.	2019	PMID30804558
Bipolar	Mullins	Nat. Gen.	2021	PMID34002096
BirthLength	Van der Valk	Hum. Mol. Genet.	2015	PMID25281659
BirthWeight	Warrington	Nat. Gen.	2019	PMID31043758
BMI	Yengo	Hum. Mol. Genet.	2018	PMID30124842
ChildhoodBMI	Vogelezang	PLOS Genet.	2020	PMID33045005
CircadianRhythm	Jones	Nat. Commun.	2019	PMID30696823
Conscientiousness	Lo	Nat. Gen.	2017	PMID27918536
EducationalAttainment	Lee	Nat. Gen.	2018	PMID30038396
Extraversion	Lo	Nat. Gen.	2017	PMID27918536
FractionOfAccelerationsOver425MiliGravities	Klimentidis	Int J Obes	2018	PMID29899525
GestationalAge	Zhang	N Engl J Med.	2017	PMID28877031
Handedness	Partida	Biorxiv	2019	DOI10.1101_FSLSH_831321
HbA1c	Wheeler	PLOS Med.	2017	PMID28898252
HeadCircumference	Taal	Nat. Gen.	2012	PMID22504419
Height	Yengo	Hum. Mol. Genet.	2018	PMID30124842
Insomnia	Jansen	Nat. Gen.	2019	PMID30804565
Intelligence	Savage	Nat. Gen.	2018	PMID29942086
InternalizingDisordersFactor	Grotzinger	Biorxiv	2020	DOI10.1101_FSLASH_2020.09.22.20196089
Loneliness	NealeLab	http://www.nealelab.is/uk-biobank	2020	NLLBLNLNSS2020
MaternalSmokingAroundBirth	NealeLab	http://www.nealelab.is/uk-biobank	2020	NLLBMTRNLSMKNGRNDBRTH2020
MDD	Howard	Nat. Commun.	2018	PMID29662059
ModerateToVigorousPhysicalActivity	Klimentidis	Int J Obes	2018	PMID29899525
NeurodevelopmentalDisordersFactor	Grotzinger	Biorxiv	2020	DOI10.1101_FSLASH_2020.09.22.20196089
Neuroticism	Nagel	Nat. Gen.	2018	PMID29942085
NicotineDependence	Quach	Nat. Commun.	2020	PMID33144568
OCD	International Obsessive Compulsive Disorder Foundation Genetics Collaborative (IOCDF-GC) & OCD Collaborative Genetics Association Studies (OCGAS)	Mol. Psychiatry	2018	PMID28761083
Openness	Lo	Nat. Gen.	2017	PMID27918536
PretermBirth	Rappoport	Sci. Rep.	2018	PMID29317701
PTSD	Nievergelt	Nat. Commun.	2019	PMID31594949
PubertalGrowth	Cousminer	Hum. Mol. Genet.	2013	PMID23449627
Resilience	Stein	Am J Med Genet B Neuropsychiatr Genet.	2019	PMID31081985
SelfReportedHealth	NealeLab	http://www.nealelab.is/uk-biobank	2020	NLLBSLFRPRTDHLTH2020
Smoking	Wanatabe	Nat. Gen.	2019	PMID31427789
Smoking_CigarettesPerDay	Liu	Nat. Gen.	2019	PMID30643251
Smoking_SmokingCessation	Liu	Nat. Gen.	2019	PMID30643251
Smoking_SmokingInitiation	Liu	Nat. Gen.	2019	PMID30643251
StrenuousSportsOrOtherExercises	Klimentidis	Int J Obes	2018	PMID29899525
TannerStages	Cousminer	Hum. Mol. Genet.	2014	PMID24770850
VigorousPhysicalActivity	Klimentidis	Int J Obes	2018	PMID29899525
Wellbeing	Baselmans	Nat. Gen.	2019	PMID30643256
Childhood maltreatment	Warrier	Lancet Psychiatry	2021	PMID33740410
Total child psychiatric problems	Neumann	PLoS One	2022	PMID35994476
Opioid use	Polimanti	Mol. Psychiatry	2020	PMID32099098
Opioid dependence	Polimanti	Mol. Psychiatry	2020	PMID32099098
Cannabis use	Johnson	Lancet Psychiatry	2020	PMID33096046
Income	Kweon	SSRN	2020	https://www.econstor.eu/bitstream/10419/229673/1/20053.pdf
Household income	Hill	Nat. Commun.	2019	PMID31844048
Social deprivation	Hill	Curr. Biol.	2016	PMID27818178

## Sheet: Table S4
Table S4. Information on general exposome features (see Table S1A).
Domain	Source	Description
Accessibility	ABF Research. Accessibility 1998-2005. Data were downloaded from the SWING – Vastgoedmonitor 2007 (ABF Research).	Data on accessibility include the total number of persons and jobs that are accessible within 15, 30, and 45 minutes over the road and on the rail. Furthermore, the data include the number of jobs in argricultural sector, industry and (non-) commercial services that are accessible over the road and on the rail. The number of hectares dry green space (droog groen) are also included. The data-set a…
Air pollution	Atlas Leefomgeving (https://www.atlasleefomgeving.nl/kaarten)	Annual (2013/2014 – 2020) average outdoor concentration of 4 pollutants (PM10, PM2.5, NO2, EC) on a 25x25 meter gridresolu-tion, available via the online platform Atlas Leefomgeving (ALO) from the Institute for Public Health and the Environment (RIVM). All pollutant concentrations are modeled / interpolated by the RIVM on the basis of measurement data, traffic data and the physical environment. R…
Amenities (cinema)	The data were downloaded from the Real Estate Monitor 2015 (ABF Research). The original source is the Dutch Federation for Cinematography (Nederlandse Federatie voor de Cinematografie (NFC). The data of the NFC has been edited by ABF.	The data-set includes data on the number of cinema’s, movie theaters, screens and seats in 4-digits zip code areas in 2001-2015. The data are stratified for the size of the establishments.
Amenities (musea)	Adresdata – edited by ABF Research. Musea and Poppodia 2011-2015. Data were downloaded from the Real Estate Monitor 2015 (ABF Research).	The data-set includes data on number of museums, music theaters and poppodia (per 100000 residents).
Disposable income	https://www.cbs.nl/nl-nl/maatwerk/2017/15/besteedbaar-inkomen-per-postcodegebied-2004-2014	Data on average disposable income of private households at PC4 level.
Facilities culture	Museums: Museums Association [In Dutch: Museumvereniging]. Voorzieningen – Cultuur 2001-2007. Data were downloaded from the SWING – Vastgoedmonitor 2007 (ABF Research). Theaters: Netherlands Theatre Institute [In Dutch: Theater Instituut Nederland (TIN)]. Voorzieningen – Cultuur 2001-2007. Data were downloaded from the SWING – Vastgoedmonitor 2007 (ABF Research). Cinema’s Dutch Federation for Cin…	The data-set includes data on the number of cinema’s, museums, film theaters and theaters. These data are stratified for several characteristics of these facilities.
Facilities education	Centrale Financiën Instellingen (CFI). Voorzieningen – onderwijs 1996-2007. Data were downloaded from the SWING Vastgoedmonitor 2007 (ABF Research).	The data-set includes data on the number of schools/locations and students stratified for sex, age and level of education.
Facilities retail outlets	Locatus. Voorzieningen – Verkooppunten 2001-2007. Data were downloaded from the SWING Vastgoedmonitor 2007 (ABF Research).	The data-set includes data on the total number of retail outlets and number of retail outlets per sector. Data on percentages and number of retail outlets per 1000 residents are also available.
Facilities sports	BSvL – Nederlandse Sport Almanak (NSA). Voorzieningen – Sport 2001-2007. Data were downloaded from the SWING – Vastgoedmonitor 2007 (ABF Research).	The data-set includes data on the number of a variety of sport facilities
Foodscape	GECCO	Kernel density of local food shops, (fast food) restaurants, supermarkets, convenience stores and point counts of food delivery. Furthermore the total health score of all food retailers for 2004, 2006, 2008, 2010, 2012, 2014, 2016, 2018 and 2020, within different kernel radii (500, 1000 and 1500 meter and for some years also for 3000 and 5000 meters). All food retaildata (point locations) come fr…
Greenspace	GECCO/Statistics Netherlands (CBS)	Green space density (in percent area proportion) is based on CBS land use statistics (BBG ‘bodemgebruiks-bestanden’) and available for the years 1989, 1993, 1996, 2000, 2003, 2006, 2008, 2010, 2012, 2015 and 2017.
House value	GECCO/Statistics Netherlands (CBS)	On a PC6 level WOZ based house prices are available for the years 2004, 2008, 2012, 2014 and from 2016 to 2020. The dataset for 2004 is derived from the CBS file PC6 key-statistics 2004 and includes CBS data on geography, demography, housing and incomes per post code area. The datasets for 2012 and 2014 are derived from the CBS file PC6 keystatistics for 2012 and 2014 and include several demograp…
Housing benefits	The data were downloaded from the SWING Vastgoedmonitor 2007 (ABF Research). The original sources are ‘MVROM / DG Wonen – Huursubsidie’ and ‘Belastingdienst’.: MVROM / DG Wonen – Huursubsidie. Housing benefit 1998-2006. Data were downloaded from the SWING Vastgoedmonitor 2007 (ABF Research). Belastingdienst. Housing benefit 1998-2006. Data were downloaded from the SWING Vastgoedmonitor 2007 (ABF …	The data-set includes data on housing benefit receivers, accounting rent (rekenhuur), accounting income (rekeninkomen), the height/sum of housing benefits.
Housing stock	ABF Research (SYSWOV 2007). Housing stock 1998-2007. Data were downloaded from the SWING – Vastgoedmonitor 2007 (ABF Research). Underlying sources are: Statistics Netherlands, and VROM (WoON).	The data-set includes data on number/percentages of houses in the koopsector, huursector, particuliere huursector en sociale huursector. These data are stratified for house type, number of rooms, build year and nieuwbouw.
Key neighborhood statistics	GECCO/Statistics Netherlands (CBS)	Neighbourhood characteristics on PC6 level for the years 1995 to 2020 is assembled by Gecco on the basis of data from Statistics Netherlands (CBS) with key-neighborhood statistics and proximity data. It contains for example information on urbanization level, population, living, energy consumption, education, education, income, social security, businesses and from 2006 onwards accessibility to sev…
Land use	Statistics Netherlands – Statistics on Land Use [In Dutch: Centraal Bureau voor de Statistiek – Bodemstatistiek]. Land use 1996-2003. Data were downloaded from the SWING – Vastgoedmonitor 2007 (ABF Research).	The data-set includes data on number of hectares that are related to specific land use. Data on the percentages of land that are related to specific activities are also available.
Land use mix	GECCO/Statistics Netherlands (CBS)	The land use mix entropy index is ranging from 0-1, with higher scores indicating a more heterogeneous land use mix. The index is based on CBS land use statistics and available for the years 1989, 1993, 1996, 2000, 2003, 2006, 2008, 2010, 2012, 2015 and 2017.
Livability	The owner of the data-sets on livability is the Ministry of the Interior and Kingdom Relations. The Dutch National Data portal have made these data available. Metadata is available on https://data.overheid.nl/data/dataset/scores-leefbaarometer-1998-2012.	LBM (leefbaarometer 1st version, or livability index) data originates from the Dutch ministry of interior and kingdom relations. The instrument was based on indicators from 6 dimensions: housing, population composition, level of resources, safety, social cohesion, and public space. The indicators are extracted from the basic registration addresses and buildings register (BAG), statistics Netherla…
Noise	The data is provided by RIVM via https://www.atlasleefomgeving.nl/kaarten.	Modeled mixed cumulative average yearly noise on 10 meter resolution in Lden (dB) aggregated from different noise sources over the period 2016 – 2020. Data is resampled to 25 meters and summarized with zonal statistics to corresponding PC6 zones (2018). - highways data from 2017 - municipal and provincial roads data from 2017 - rail traffic data from 2016 - aviation data from 2016 - industry inde…
Offices, Retail and Businesses	Offices: VROM – DG Ruimte/IBIS. Offices 1990-2006. Data were downloaded from the SWING – Vastgoedmonitor 2007 (ABF Research). Retail: Strabo – Bureau voor Ruimtelijk Marktonderzoek. Retail 1990-2006. Data were downloaded from the SWING – Vastgoedmonitor 2007 (ABF Resaerch). Businesses: Strabo – Bureau voor Ruimtelijk Marktonderzoek. Businesses 1990-2006. Data were downloaded from the SWING – Vast…	The data-set includes data on number purchased and rented offices, retail and businesses. Data on the area of these buildings and related rental/sale costs are also available.
Population and households	Statistics Netherlands. Bevolking en huishoudens; viercijferige postcode (population and households: four-digit postal codes).	Household size
Population density	GECCO/Statistics Netherlands (CBS)	The Population density (inhabitants per hectare) is available for the years 1995, 1997 and 1999 based on the CBS (Statistics Netherlands) buurtstatistieken and for all years between 2000 and 2020 based on the CBS vierkantstatistieken (100x100 meter grid).
Primary education	The Education Executive Agency of the Dutch Ministry of Education, Culture and Science – edited by ABF [In Dutch: Dienst Uitvoering Onderwijs (DUO) – Bewerking ABF]. Primary school 2001-2015. Data were downloaded from the Real Estate Monitor 2015 (ABF Research).	The data-set includes data on the number of primary schools and the number/percentages of pupils at these schools stratified for sex and age.
Retail and services	GECCO/Statistics Netherlands (CBS)	Retail and service destinations density (in percent area proportion) ) is based on CBS land use statistics and available for the years 1989, 1993, 1996, 2000, 2003, 2006, 2008, 2010, 2012, 2015 and 2017.
Secondary education	The Education Executive Agency of the Dutch Ministry of Education, Culture and Science – edited by ABF [In Dutch: Dienst Uitvoering Onderwijs (DUO) – Bewerking ABF]. Secondary education 2005-2015. Data were downloaded from the Real Estate Monitor 2015 (ABF Research).	The data-set includes data on the number of schools with secondary education and the number/percentages of pupils at these schools stratified for sex, age and educational level.
Socio-economic status	Netherlands Institute of Social Research (SCP)	Socio-economic status scores (years 1998, 2002, 2006, 2010, 2014, 2016 and 2017) were produced until the year 2017 by the Netherlands Institute of Social Research (SCP) on a PC4 level Socio-economic scores (SES) are based on: education, income and position in the labour market. A higher score indicates a higher status. Scores can be compared over time and are calculated over a cumulative dataset.…
Sport accomodations	Athletics accommodations: (atletiek accommodaties): Royal Dutch Athletics Federation – edited by ABF Research [In Dutch: Koninklijke Nederlandse Atletiek Unie (KNAU) – bewerking ABF Research]. Athletics accomodations 2010-2015. Data were downloaded from the Real Estate Monitor 2015 (ABF Research). Indoor sports facilities (sporthallen): Voetbalgids.com – ABF Research. Indoor sports facilities 201…	The data-set includes data on the number of athletics accommodations, sports halls, ski slopes, ice rinks, indoor and outdoor swimming pools.
Sport associations	Hockey clubs: Royal Dutch Hockey Federation – edited by ABF Research [In Dutch: Koninklijke Nederlandse Hockey Bond (KNHB) – bewerking ABF Research]. Hockey 2006-2015. Data were downloaded from the Real Estate Monitor 2015 (ABF Research). Baseball clubs: Royal Dutch Baseball and Softball Federation – edited by ABF Research [In Dutch: Koninklijke Nederlandse Baseball en Softball Bond (KNBSB) – bew…	The data-set includes data on the number of hockey-clubs, baseball clubs, korfball clubs, tennis clubs, rugby clubs, and football clubs.
Temperature	The dataset is available via the atlasleefomgeving.nl.	This dataset (version 2017) modelled by the RIVM with the UrbClim model on a resolution of 100 to 250 meter meter shows the urban heat island (UHI) effect based on yearly average temperatures in degrees Celsius showing differences up to 2.8 degrees between rural and metropolitan areas. Note that this dataset does not show the most extreme differences between urban and rural areas on hot summer da…
Transactions	Kadaster. Transacties en koopsommen 2000-2015. Data were downloaded from the Real Estate Monitor 2015 (ABF Research). ABF research is a research institute in the Netherlands that collects data from multiple resources and informs private and public companies. While data were downloaded from the Real Estate Monitor, they originate from different sources (mainly statistics Netherlands). The sources …	The data-set includes data on the number of transactions, stratified for type of houses. In addition, the data-set includes data on the average house price (gemiddelde koopsom). These data are also stratified for different house types.
Walkability	GECCO	The walkability index or composite score for the periods 1989, 1993, 1996, 2000, 2003, 2006, 2008, 2010, 2012, 2015 and 2017-2019 is a Gecco product based on seven input components that were all transformed to Z-scores: 1) Population density, 2) Density of retail and service destinations (retail environment), 3) Land-use mix, 4) Street connectivity (intersection density), 5) Green space, 6) Side …

## Sheet: Table S5
Table S5. Full results.
									Number of features for each wave
Modality	Dataset	Optimal model	Number of total features	Number of features after feature selection	Number of childhood/ adolescence features	% childhood/adolescence features (total)	Average number of childhood/ adolescence features in top 15*	Average % of childhood/ adolescence features in top 15*	YNTR3	YNTR5	YNTR7	YNTR10	YNTR12	YNTR14	YNTR16	ANTR8	ANTR10	ANTR14	Aggregated
Unimodal	Specific exposome	XGB	2615	212	91	42.9245	1.25	8.33333	7	9	9	12	5	20	29	22	47	52	0
Unimodal	Specific exposome (no mental health features)	Stacked XGB	1527	140	49	35	1	6.66667	2	5	3	8	2	10	19	18	33	40	0
Unimodal	Specific exposome (YNTR 3)	RF	144	6	6	100	6	100
Unimodal	Specific exposome (YNTR 5)	Stacked XGB	125	5	5	100	5	100
Unimodal	Specific exposome (YNTR 7)	RF	179	27	27	100	15	100
Unimodal	Specific exposome (YNTR 10)	Stacked	210	24	24	100	15	100
Unimodal	Specific exposome (YNTR 12)	XGB	217	26	26	100	15	100
Unimodal	Specific exposome (YNTR 14)	RF	292	44	44	100	15	100
Unimodal	Specific exposome (YNTR 16)	Stacked XGB	435	79	79	100	15	100
Unimodal	Specific exposome (ANTR8)	Stacked XGB	213	50	0	0	0	0
Unimodal	Specific exposome (ANTR10)	Stacked XGB	350	44	0	0	0	0
Unimodal	Specific exposome (ANTR14)	SVM	423	76	0	0	0	0
Unimodal	Specific exposome (childhood/adolescence)	RF	1629	113	112	99.115	15	100	9	8	10	10	8	18	49	0	0	0	1
Unimodal	Specific exposome (adulthood)	XGB	986	172	0	0	0	0	0	0	0	0	0	0	0	37	63	72	0
Unimodal	Genome	RF	76 (60 PGS + 16 covariates)	28 (13 PGS + 15 covariates)	0	0	0	0
Unimodal	General exposome	RF	734	36	18	50	8.5	56.67	0	0	0	4	8	2	4	5	13	0	0
Unimodal	General exposome (dichotomized)	XGB	734	29	15	51.7241	7	46.6667	0	0	0	3	9	2	1	6	8	0	0
Unimodal	Specific exposome + Genome	XGB		212	91	42.9245	2	13.3333
Multimodal	Specific exposome + Genome	Stacked XGB		237	91	38.3966	1.75	11.6667
Unimodal	Specific exposome + General exposome	XGB		212	91	42.9245	2.5	16.6667
Multimodal	Specific exposome + General exposome (dichotomized)	XGB		241	106	43.9834	2	13.33
Multimodal	Specific exposome + General exposome	XGB		248	109	43.9516	1.5	10
Unimodal	Specific exposome + Genome + General exposome	XGB		212	91	42.9245	1.75	11.6667
Multimodal	Specific exposome + Genome + General exposome (dichotomized)	Stacked XGB		269	106	39.4052	2	13.33
Multimodal	Specific exposome + Genome + General exposome	XGB		273	109	39.9267	1.5	10
Multimodal	Genome + General exposome (dichotomized)	RF		54	15	27.7778	5.5	36.6667
Multimodal	Genome + General exposome	XGB		61	18	29.5082	5.5	36.67
Note. * Values are averaged across all three (XGB: extreme gradient boost, SVM: support vector machine, RF: random forest) machine learning algorithms.
ANTR = Adult Netherlands Twin Register, YNTR = Young Netherlands Twin Register.

## Sheet: Table S6
Table S6. Tuning parameters.
					Feature selection		1st level models				Stacked model
Dataset					Elastic net		SVM	RF	XGB		XGB
Unimodal	Specific exposome				{'l1_ratio': 0.61, 'alpha': 0.01}		{'kernel': 'rbf', 'gamma': 'scale', 'C': 10}	{'n_estimators': 700, 'min_samples_split': 5, 'min_samples_leaf': 1, 'max_features': 26, 'max_depth': 12}	{'subsample': 0.2, 'reg_lambda': 0.001, 'reg_alpha': 0.5, 'n_estimators': 700, 'min_child_weight': 4, 'max_depth': 2, 'learning_rate': 0.025, 'gamma': 0.5, 'colsample_bytree': 0.6}		{'subsample': 0.7, 'reg_lambda': 2, 'reg_alpha': 0.1, 'n_estimators': 200, 'min_child_weight': 4, 'max_depth': 2, 'learning_rate': 0.025, 'gamma': 0.4, 'colsample_bytree': 0.8}
Unimodal	Genome				{'l1_ratio': 0.28, 'alpha': 0.01}		{'kernel': 'sigmoid', 'gamma': 'auto', 'C': 1}	{'n_estimators': 900, 'min_samples_split': 2, 'min_samples_leaf': 6, 'max_features': 14, 'max_depth': 7}	{'subsample': 0.6, 'reg_lambda': 0.1, 'reg_alpha': 0, 'n_estimators': 400, 'min_child_weight': 4, 'max_depth': 4, 'learning_rate': 0.01, 'gamma': 0.4, 'colsample_bytree': 0.3}		{'subsample': 0.7, 'reg_lambda': 2, 'reg_alpha': 0.1, 'n_estimators': 200, 'min_child_weight': 4, 'max_depth': 2, 'learning_rate': 0.025, 'gamma': 0.4, 'colsample_bytree': 0.8}
Unimodal	General exposome				{'l1_ratio': 0.98, 'alpha': 0.01}		{'kernel': 'rbf', 'gamma': 0.1, 'C': 0.1}	{'n_estimators': 200, 'min_samples_split': 9, 'min_samples_leaf': 5, 'max_features': 4, 'max_depth': 9}	{'subsample': 0.6, 'reg_lambda': 0.1, 'reg_alpha': 0, 'n_estimators': 400, 'min_child_weight': 4, 'max_depth': 4, 'learning_rate': 0.01, 'gamma': 0.4, 'colsample_bytree': 0.3}		{'subsample': 0.7, 'reg_lambda': 2, 'reg_alpha': 0.1, 'n_estimators': 200, 'min_child_weight': 4, 'max_depth': 2, 'learning_rate': 0.025, 'gamma': 0.4, 'colsample_bytree': 0.8}
Multimodal	Specific exposome	Genome					{'kernel': 'rbf', 'gamma': 'scale', 'C': 10}	{'n_estimators': 700, 'min_samples_split': 5, 'min_samples_leaf': 1, 'max_features': 25, 'max_depth': 12}	{'subsample': 0.3, 'reg_lambda': 0, 'reg_alpha': 1, 'n_estimators': 1000, 'min_child_weight': 10, 'max_depth': 14, 'learning_rate': 0.025, 'gamma': 0.4, 'colsample_bytree': 0.2}		{'subsample': 1.0, 'reg_lambda': 0.001, 'reg_alpha': 0.1, 'n_estimators': 1000, 'min_child_weight': 2, 'max_depth': 2, 'learning_rate': 0.01, 'gamma': 0.3, 'colsample_bytree': 0.9}
Multimodal	Specific exposome	General exposome					{'kernel': 'rbf', 'gamma': 'scale', 'C': 10}	{'n_estimators': 700, 'min_samples_split': 5, 'min_samples_leaf': 1, 'max_features': 26, 'max_depth': 12}	{'subsample': 0.2, 'reg_lambda': 0.001, 'reg_alpha': 0.5, 'n_estimators': 700, 'min_child_weight': 4, 'max_depth': 2, 'learning_rate': 0.025, 'gamma': 0.5, 'colsample_bytree': 0.6}		{'subsample': 0.7, 'reg_lambda': 2, 'reg_alpha': 0.1, 'n_estimators': 200, 'min_child_weight': 4, 'max_depth': 2, 'learning_rate': 0.025, 'gamma': 0.4, 'colsample_bytree': 0.8}
Multimodal	Genome	General exposome					{'kernel': 'rbf', 'gamma': 'auto', 'C': 1}	{'n_estimators': 100, 'min_samples_split': 10, 'min_samples_leaf': 4, 'max_features': 10, 'max_depth': 12}	{'subsample': 0.7, 'reg_lambda': 2, 'reg_alpha': 0.1, 'n_estimators': 200, 'min_child_weight': 4, 'max_depth': 2, 'learning_rate': 0.025, 'gamma': 0.4, 'colsample_bytree': 0.8}		{'subsample': 0.7, 'reg_lambda': 2, 'reg_alpha': 0.1, 'n_estimators': 200, 'min_child_weight': 4, 'max_depth': 2, 'learning_rate': 0.025, 'gamma': 0.4, 'colsample_bytree': 0.8}
Multimodal	Specific exposome	General exposome	Genome				{'kernel': 'rbf', 'gamma': 'scale', 'C': 10}	{'n_estimators': 700, 'min_samples_split': 5, 'min_samples_leaf': 1, 'max_features': 25, 'max_depth': 12}	{'subsample': 0.2, 'reg_lambda': 0.001, 'reg_alpha': 0.5, 'n_estimators': 700, 'min_child_weight': 4, 'max_depth': 2, 'learning_rate': 0.025, 'gamma': 0.5, 'colsample_bytree': 0.6}		{'subsample': 0.7, 'reg_lambda': 2, 'reg_alpha': 0.1, 'n_estimators': 200, 'min_child_weight': 4, 'max_depth': 2, 'learning_rate': 0.025, 'gamma': 0.4, 'colsample_bytree': 0.8}
Note. SVM = support vector machine, RF = Random forest, XGB = extreme gradient boosting. Models including general exposome features are those including dichotomized general exposome features (for which the mode was zero).

## Sheet: Table S7
TRIPOD Checklist: Prediction Model Development
Section/Topic	Item	Checklist Item	Page
Title and abstract
Title	1	Identify the study as developing and/or validating a multivariable prediction model, the target population, and the outcome to be predicted.	1
Abstract	2	Provide a summary of objectives, study design, setting, participants, sample size, predictors, outcome, statistical analysis, results, and conclusions.	2
Introduction
Background and objectives	3a	Explain the medical context (including whether diagnostic or prognostic) and rationale for developing or validating the multivariable prediction model, including references to existing models.	6-7
	3b	Specify the objectives, including whether the study describes the development or validation of the model or both.	6-7
Methods
Source of data	4a	Describe the study design or source of data (e.g., randomized trial, cohort, or registry data), separately for the development and validation data sets, if applicable.	30-32
	4b	Specify the key study dates, including start of accrual; end of accrual; and, if applicable, end of follow-up.	30-32
Participants	5a	Specify key elements of the study setting (e.g., primary care, secondary care, general population) including number and location of centres.	30-32
	5b	Describe eligibility criteria for participants.	30,32
	5c	Give details of treatments received, if relevant.	NA
Outcome	6a	Clearly define the outcome that is predicted by the prediction model, including how and when assessed.	32-33
	6b	Report any actions to blind assessment of the outcome to be predicted.	NA
Predictors	7a	Clearly define all predictors used in developing or validating the multivariable prediction model, including how and when they were measured.	33-35
	7b	Report any actions to blind assessment of predictors for the outcome and other predictors.	NA
Sample size	8	Explain how the study size was arrived at.	Figure 1
Missing data	9	Describe how missing data were handled (e.g., complete-case analysis, single imputation, multiple imputation) with details of any imputation method.	37-38
Statistical analysis methods	10a	Describe how predictors were handled in the analyses.	37-38
	10b	Specify type of model, all model-building procedures (including any predictor selection), and method for internal validation.	38-40
	10d	Specify all measures used to assess model performance and, if relevant, to compare multiple models.	40
Risk groups	11	Provide details on how risk groups were created, if done.	NA
Results
Participants	13a	Describe the flow of participants through the study, including the number of participants with and without the outcome and, if applicable, a summary of the follow-up time. A diagram may be helpful.	Figure 1
	13b	Describe the characteristics of the participants (basic demographics, clinical features, available predictors), including the number of participants with missing data for predictors and outcome.	Table 1, Figure S5
Model development	14a	Specify the number of participants and outcome events in each analysis.	Table 1
	14b	If done, report the unadjusted association between each candidate predictor and outcome.	Figure S6,Table S10
Model specification	15a	Present the full prediction model to allow predictions for individuals (i.e., all regression coefficients, and model intercept or baseline survival at a given time point).	Table S6
	15b	Explain how to the use the prediction model.	39-40,Table S6
Model performance	16	Report performance measures (with CIs) for the prediction model.	Figure 2,5,6
Discussion
Limitations	18	Discuss any limitations of the study (such as nonrepresentative sample, few events per predictor, missing data).	28-29
Interpretation	19b	Give an overall interpretation of the results, considering objectives, limitations, and results from similar studies, and other relevant evidence.	23-30
Implications	20	Discuss the potential clinical use of the model and implications for future research.	23-30
Other information
Supplementary information	21	Provide information about the availability of supplementary resources, such as study protocol, Web calculator, and data sets.	41-43
Funding	22	Give the source of funding and the role of the funders for the present study.	41-42

## Sheet: Table S8
Table S8. Results outlier analyses.
						0.001*					95 percentile*					Main analyses
Dataset					% of original sample	R2	95% LL	95% UL	Difference		R2	95% LL	95% UL			R2	95% LL	95% UL
Unimodal	Specific exposome				0.504433	0.520815	0.460514	0.57482	-0.180833		0.719055	0.652109	0.771146	0.0174076		0.701648	0.636894	0.7525
Unimodal	Genome				0.982965	-0.00576964	-0.0251452	0.0103392	0.00079086		0.00337613	-0.0110408	0.0151173	0.00993663		-0.0065605	-0.0265489	0.0103266
Unimodal	General exposome				0.847791	0.0274988	-0.00164121	0.0532284	-0.00868648		0.0324048	0.00699255	0.0543314	-0.00378051		0.0361853	0.00892116	0.0590345
Multimodal	Specific exposome	Genome			0.656338	0.676615	0.586373	0.739302	0.00530326		0.692494	0.603168	0.75621	0.0211821		0.671312	0.574211	0.737618
Multimodal	Specific exposome	General exposome			0.585253	0.628385	0.54817	0.688131	-0.039511		0.664648	0.577843	0.731247	-0.00324833		0.667896	0.580062	0.736426
Multimodal	Genome	General exposome			0.626473	0.0223446	-0.024381	0.0583843	-0.0104346		0.0325529	-0.011669	0.0664181	-0.000226242		0.0327792	-0.0280281	0.0830623
Multimodal	Specific exposome	General exposome	Genome		0.742806	0.646756	0.507471	0.73626	-0.0114706		0.668583	0.573505	0.726062	0.0103563		0.658227	0.555079	0.72528
Dichotomized general exposome features
Unimodal	General exposome				0.587234	-0.000280715	-0.0106502	0.00207702	-0.0474791		0.00721665	-0.00447495	0.012165	-0.0399817		0.0471984	0.0150001	0.0752489
Multimodal	Specific exposome	General exposome			0.571429	0.57549	0.524748	0.616741	-0.112094		0.681322	0.598138	0.742382	-0.00626201		0.687584	0.606117	0.750201
Multimodal	Genome	General exposome			0.735274	0.00518551	-0.0600368	0.0572375	-0.0167661		0.0249081	-0.0363325	0.0738189	0.00295643		0.0219516	-0.0339199	0.0650265
Multimodal	Specific exposome	General exposome	Genome		0.739209	0.629633	0.486321	0.727108	-0.00423208		0.639369	0.501493	0.726675	0.00550462		0.633865	0.490125	0.72773
Note. * See Supplemental Material 2.
LL = lower limit, UL = upper limit.

## Sheet: Table S9
Table S9. Results analyses based on 125 features per wave.
Wave		R2	LL	UL	M	SD	Original
YNTR3	Dataset 1	-0.00881973	-0.0591041	0.0300146	0.00441716	0.0118569	0.0277882
	Dataset 2	0.0140646	-0.0240479	0.0414571
	Dataset 3	0.00800664	-0.043832	0.0495901
YNTR7	Dataset 1	0.0844055	0.0373979	0.123087	0.0847863	0.0026508	0.0805936
	Dataset 2	0.0876069	0.0183313	0.148447
	Dataset 3	0.0823465	0.0230311	0.129386
YNTR10	Dataset 1	0.0855981	0.0259306	0.134669	0.0661551	0.0303115	0.072576
	Dataset 2	0.0312292	-0.0316343	0.0815085
	Dataset 3	0.081638	0.0244961	0.131168
YNTR12	Dataset 1	0.101889	0.0249477	0.165012	0.0877046	0.0139984	0.0816992
	Dataset 2	0.0738994	-0.0039757	0.136897
	Dataset 3	0.0873258	0.0224964	0.139861
YNTR14	Dataset 1	0.14744	0.0691847	0.212466	0.142414	0.00482736	0.155642
	Dataset 2	0.141988	0.0667689	0.205158
	Dataset 3	0.137814	0.0336195	0.223531
YNTR16	Dataset 1	0.203359	0.126173	0.270469	0.187792	0.0175951	0.228746
	Dataset 2	0.168702	0.0737905	0.251207
	Dataset 3	0.191316	0.113841	0.25663
ANTR8	Dataset 1	0.268959	0.173043	0.356573	0.271412	0.0117197	0.27525
	Dataset 2	0.284164	0.179163	0.376747
	Dataset 3	0.261112	0.158904	0.355841
ANTR10	Dataset 1	0.440795	0.346269	0.519986	0.436708	0.00436249	0.490563
	Dataset 2	0.437214	0.342663	0.515017
	Dataset 3	0.432114	0.33697	0.513037
ANTR14	Dataset 1	0.375768	0.261107	0.466117	0.382041	0.00917302	0.46266
	Dataset 2	0.377786	0.268107	0.4668
	Dataset 3	0.392569	0.273805	0.486263
Note. YNTR: Young Netherlands Twin Register, ANTR: Adult Netherlands Twin Register

[truncated: 1 more sheets: Table S10]
